# Supplementary material for: Integrated network pharmacology analysis, molecular docking, LC-MS analysis and bioassays revealed the potential active ingredients and underlying mechanism of Scutellariae radix for COVID-19
Source: Front Plant Sci. 2022 Sep 15;13:988655. doi: 10.3389/fpls.2022.988655 (PMC9520067; doi:10.3389/fpls.2022.988655)
Supplement: Supplementary file 2 [file Data_Sheet_2.xlsx]

## Sheet: Sheet1
Table S2 | The result of potential active compounds by screening for oral bioavailability (OB) and drug-likeness (DL) properties
NO.	Compound	Pubchem ID	LC-MS Identified	OB	Lipinski	Muegge	Ghose	Veber	Egan
1	Dibutyl phthalate	3026	No	Yes	Yes	Yes	Yes	Yes	Yes
2	Pedalitin	31161	No	Yes	Yes	Yes	Yes	Yes	Yes
3	Diisobutyl succinate	70214	No	Yes	Yes	Yes	Yes	Yes	Yes
4	Coptisine	72322	No	Yes	Yes	Yes	Yes	Yes	Yes
5	Jatrorrhizine	72323	No	Yes	Yes	Yes	Yes	Yes	Yes
6	Skullcapflavone II	124211	Yes	Yes	Yes	Yes	Yes	Yes	Yes
7	1,8-Dihydroxy-4-hydroxymethylanthraquinone	124869	No	Yes	Yes	Yes	Yes	Yes	Yes
8	5,8-Dihydroxy-6,7-dimethoxyflavone	153441	Yes	Yes	Yes	Yes	Yes	Yes	Yes
9	5,8,2'-Trihydroxy-7-Methoxyflavone	156992	No	Yes	Yes	Yes	Yes	Yes	Yes
10	5,8,2'-Trihydroxy-6,7-dimethoxyflavone	156993	Yes	Yes	Yes	Yes	Yes	Yes	Yes
11	Tenaxin I	159029	Yes	Yes	Yes	Yes	Yes	Yes	Yes
12	Epiberberine	160876	No	Yes	Yes	Yes	Yes	Yes	Yes
13	Salvigenin	161271	No	Yes	Yes	Yes	Yes	Yes	Yes
14	Dihydrooroxylin A	177032	No	Yes	Yes	Yes	Yes	Yes	Yes
15	(+)-Epicatechin	182232	No	Yes	Yes	Yes	Yes	Yes	Yes
16	Carthamidin	188308	No	Yes	Yes	Yes	Yes	Yes	Yes
17	Moslosooflavone	188316	No	Yes	Yes	Yes	Yes	Yes	Yes
18	Eriodictyol	440735	No	Yes	Yes	Yes	Yes	Yes	Yes
19	(+)-Syringaresinol	443023	No	Yes	Yes	Yes	Yes	Yes	Yes
20	Negletein	471719	No	Yes	Yes	Yes	Yes	Yes	Yes
21	(2R)-7-hydroxy-5-methoxy-2-phenylchroman-4-one	821279	No	Yes	Yes	Yes	Yes	Yes	Yes
22	Acacetin	5280442	No	Yes	Yes	Yes	Yes	Yes	Yes
23	Apigenin	5280443	No	Yes	Yes	Yes	Yes	Yes	Yes
24	Chrysoeriol	5280666	No	Yes	Yes	Yes	Yes	Yes	Yes
25	Apigenin 7,4'-dimethyl ether	5281601	No	Yes	Yes	Yes	Yes	Yes	Yes
26	Baicalein	5281605	Yes	Yes	Yes	Yes	Yes	Yes	Yes
27	Chrysin	5281607	Yes	Yes	Yes	Yes	Yes	Yes	Yes
28	1,3,5-Trihydroxyxanthone	5281663	No	Yes	Yes	Yes	Yes	Yes	Yes
29	Isoscutellarein	5281665	No	Yes	Yes	Yes	Yes	Yes	Yes
30	Norwogonin	5281674	No	Yes	Yes	Yes	Yes	Yes	Yes
31	Scutellarein	5281697	Yes	Yes	Yes	Yes	Yes	Yes	Yes
32	Wogonin	5281703	Yes	Yes	Yes	Yes	Yes	Yes	Yes
33	2',7-Dihydroxy-4',5'-dimethoxyisoflavone	5316763	No	Yes	Yes	Yes	Yes	Yes	Yes
34	5,7-Dihydroxy-6,8,2',3'-Tetramethoxyflavone	5316833	No	Yes	Yes	Yes	Yes	Yes	Yes
35	3,4-dihydroxy-6,7,3',4'-tetramethoxyflavonol	5316834	No	Yes	Yes	Yes	Yes	Yes	Yes
36	3,8-Dihydroxy-2,4,6-trimethoxyxanthone	5316837	No	Yes	Yes	Yes	Yes	Yes	Yes
37	1-(4-hydroxy-3-methoxyphenyl)-3,5-octane-diol	5318276	No	Yes	Yes	Yes	Yes	Yes	Yes
38	Oroxylin A	5320315	Yes	Yes	Yes	Yes	Yes	Yes	Yes
39	Skullcapflavone I	5320399	No	Yes	Yes	Yes	Yes	Yes	Yes
40	Scutevulin	5321205	Yes	Yes	Yes	Yes	Yes	Yes	Yes
41	5,7,2',3'-Tetrahydroxyflavone	5321864	No	Yes	Yes	Yes	Yes	Yes	Yes
42	5,7,2',6'-Tetrahydroxyflavone	5321865	Yes	Yes	Yes	Yes	Yes	Yes	Yes
43	2,6,2',4'-tetrahydroxy-6'-methoxychaleone	5321869	No	Yes	Yes	Yes	Yes	Yes	Yes
44	4,5,6-trihydroxy-aurone	5322048	No	Yes	Yes	Yes	Yes	Yes	Yes
45	Viscidulin II	5322059	No	Yes	Yes	Yes	Yes	Yes	Yes
46	5,7,2'-Trihydroxy-8,6'-dimethoxyflavone	5322060	Yes	Yes	Yes	Yes	Yes	Yes	Yes
47	5,7,2'-Trihydroxyflavone	5322064	Yes	Yes	Yes	Yes	Yes	Yes	Yes
48	7,3',4'-Trihydroxyflavone	5322065	No	Yes	Yes	Yes	Yes	Yes	Yes
49	5,7,2'-Trihydroxy-6-methoxyflavone	5322076	Yes	Yes	Yes	Yes	Yes	Yes	Yes
50	4'-Hydroxywogonin	5322078	Yes	Yes	Yes	Yes	Yes	Yes	Yes
51	Rivularin	13889022	Yes	Yes	Yes	Yes	Yes	Yes	Yes
52	(2S)-Dihydrobaicalein	14135323	No	Yes	Yes	Yes	Yes	Yes	Yes
53	5,2',5'-Trihydroxy-6,7,8-trimethoxyflavone	21721900	No	Yes	Yes	Yes	Yes	Yes	Yes
54	DIHYDROOROXYLIN	25721350	No	Yes	Yes	Yes	Yes	Yes	Yes
55	2',5,6',7-Tetrahydroxyflavanone	42607849	Yes	Yes	Yes	Yes	Yes	Yes	Yes
56	5,7,4'-Trihydroxy-8-methoxyflavanone	42608119	No	Yes	Yes	Yes	Yes	Yes	Yes
57	5,7,4'-Trihydroxy-6-methoxyflavanone	46893290	No	Yes	Yes	Yes	Yes	Yes	Yes
58	7,2',6'-Trihydroxy-5-methoxyflavanone	129829821	No	Yes	Yes	Yes	Yes	Yes	Yes
59	7,2',6'-Trihydroxy-5-Methoxychalcone	NA	No	Yes	Yes	Yes	Yes	Yes	Yes
60*	Baicalin	64982	Yes	No	No	No	Yes	No	No
61*	Wogonoside	3084961	Yes	No	Yes	No	Yes	No	No
* means "The compound can't pass ADME screening, which was be added to the potential active compounds list according to literature research."
Table S3 | Results of predicted targets through SwissTargetPrediction
NO.	MOL	Pubchem ID	Target	Gene name	Uniprot ID	Probability*	ChEMBL ID	Target Class
1	Dibutyl phthalate	3026	Cytochrome P450 11B2	CYP11B2	P19099	0.100579	CHEMBL2722	Cytochrome P450
1	Dibutyl phthalate	3026	Serotonin 6 (5-HT6) receptor	HTR6	P50406	0.100579	CHEMBL3371	Family A G protein-coupled receptor
1	Dibutyl phthalate	3026	Transient receptor potential cation channel subfamily M member 8 (by homology)	TRPM8	Q7Z2W7	0.100579	CHEMBL1075319	Voltage-gated ion channel
1	Dibutyl phthalate	3026	Macrophage migration inhibitory factor	MIF	P14174	0.100579	CHEMBL2085	Enzyme
1	Dibutyl phthalate	3026	Protein kinase C alpha	PRKCA	P17252	0.100579	CHEMBL299	Kinase
1	Dibutyl phthalate	3026	GABA-A receptor; alpha-5/beta-3/gamma-2	GABRB3	P28472	0.100579	CHEMBL2094122	Ligand-gated ion channel
1	Dibutyl phthalate	3026	Translocator protein (by homology)	TSPO	P30536	0.100579	CHEMBL5742	Membrane receptor
1	Dibutyl phthalate	3026	Thrombin	F2	P00734	0.100579	CHEMBL204	Protease
1	Dibutyl phthalate	3026	Urokinase-type plasminogen activator	PLAU	P00749	0.100579	CHEMBL3286	Protease
1	Dibutyl phthalate	3026	Progesterone receptor	PGR	P06401	0.100579	CHEMBL208	Nuclear receptor
1	Dibutyl phthalate	3026	Metabotropic glutamate receptor 2	GRM2	Q14416	0.100579	CHEMBL5137	Family C G protein-coupled receptor
1	Dibutyl phthalate	3026	Acetylcholinesterase	ACHE	P22303	0.100579	CHEMBL220	Hydrolase
1	Dibutyl phthalate	3026	Cyclooxygenase-2	PTGS2	P35354	0.100579	CHEMBL230	Oxidoreductase
1	Dibutyl phthalate	3026	Regulator of G-protein signaling 4	RGS4	P49798	0.100579	CHEMBL1795091	Unclassified protein
1	Dibutyl phthalate	3026	Prolyl endopeptidase	PREP	P48147	0.100579	CHEMBL3202	Protease
1	Dibutyl phthalate	3026	Aldehyde dehydrogenase 1A1	ALDH1A1	P00352	0.100579	CHEMBL3577	Enzyme
1	Dibutyl phthalate	3026	Aldehyde dehydrogenase dimeric NADP-preferring	ALDH3A1	P30838	0.100579	CHEMBL3578	Enzyme
1	Dibutyl phthalate	3026	Tankyrase-2	TNKS2	Q9H2K2	0.100579	CHEMBL6154	Enzyme
1	Dibutyl phthalate	3026	Plasminogen	PLG	P00747	0.100579	CHEMBL1801	Protease
1	Dibutyl phthalate	3026	Chymotrypsin C	CTRC	Q99895	0.100579	CHEMBL2386	Protease
1	Dibutyl phthalate	3026	Chymase	CMA1	P23946	0.100579	CHEMBL4068	Protease
1	Dibutyl phthalate	3026	Cathepsin G	CTSG	P08311	0.100579	CHEMBL4071	Protease
1	Dibutyl phthalate	3026	Muscarinic acetylcholine receptor M5	CHRM5	P08912	0.100579	CHEMBL2035	Family A G protein-coupled receptor
1	Dibutyl phthalate	3026	Adenosine A1 receptor (by homology)	ADORA1	P30542	0.100579	CHEMBL226	Family A G protein-coupled receptor
1	Dibutyl phthalate	3026	Phosphodiesterase 10A	PDE10A	Q9Y233	0.100579	CHEMBL4409	Phosphodiesterase
1	Dibutyl phthalate	3026	Orexin receptor 2	HCRTR2	O43614	0.100579	CHEMBL4792	Family A G protein-coupled receptor
1	Dibutyl phthalate	3026	Orexin receptor 1	HCRTR1	O43613	0.100579	CHEMBL5113	Family A G protein-coupled receptor
1	Dibutyl phthalate	3026	Serine/threonine protein phosphatase PP1-alpha catalytic subunit	PPP1CA	P62136	0.100579	CHEMBL2164	Phosphatase
1	Dibutyl phthalate	3026	Interleukin-8 receptor B	CXCR2	P25025	0.100579	CHEMBL2434	Family A G protein-coupled receptor
1	Dibutyl phthalate	3026	GABA-A receptor; alpha-2/beta-3/gamma-2	GABRA2	P47869	0.100579	CHEMBL2094130	Ligand-gated ion channel
1	Dibutyl phthalate	3026	Cyclooxygenase-1	PTGS1	P23219	0.100579	CHEMBL221	Oxidoreductase
1	Dibutyl phthalate	3026	Cathepsin K	CTSK	P43235	0.100579	CHEMBL268	Protease
1	Dibutyl phthalate	3026	Cathepsin S	CTSS	P25774	0.100579	CHEMBL2954	Protease
1	Dibutyl phthalate	3026	Cathepsin L	CTSL	P07711	0.100579	CHEMBL3837	Protease
1	Dibutyl phthalate	3026	Cathepsin (B and K)	CTSB	P07858	0.100579	CHEMBL4072	Protease
1	Dibutyl phthalate	3026	Anandamide amidohydrolase	FAAH	O00519	0.100579	CHEMBL2243	Enzyme
1	Dibutyl phthalate	3026	Monoglyceride lipase	MGLL	Q99685	0.100579	CHEMBL4191	Enzyme
1	Dibutyl phthalate	3026	Menin	MEN1	O00255	0.100579	CHEMBL1615381	Unclassified protein
1	Dibutyl phthalate	3026	Thromboxane-A synthase	TBXAS1	P24557	0.100579	CHEMBL1835	Cytochrome P450
1	Dibutyl phthalate	3026	Adenosine A2b receptor	ADORA2B	P29275	0.100579	CHEMBL255	Family A G protein-coupled receptor
1	Dibutyl phthalate	3026	Metabotropic glutamate receptor 5	GRM5	P41594	0.100579	CHEMBL3227	Family C G protein-coupled receptor
1	Dibutyl phthalate	3026	G-protein coupled receptor 55	GPR55	Q9Y2T6	0.100579	CHEMBL1075322	Family A G protein-coupled receptor
1	Dibutyl phthalate	3026	Sphingosine 1-phosphate receptor Edg-3	S1PR3	Q99500	0.100579	CHEMBL3892	Family A G protein-coupled receptor
1	Dibutyl phthalate	3026	MAP kinase p38 alpha	MAPK14	Q16539	0.100579	CHEMBL260	Kinase
1	Dibutyl phthalate	3026	Ribosomal protein S6 kinase alpha 2	RPS6KA2	Q15349	0.100579	CHEMBL3906	Kinase
1	Dibutyl phthalate	3026	MAP kinase p38 beta	MAPK11	Q15759	0.100579	CHEMBL3961	Kinase
1	Dibutyl phthalate	3026	Protein farnesyltransferase	FNTA	P49354	0.100579	CHEMBL2094108	Enzyme
1	Dibutyl phthalate	3026	Geranylgeranyl transferase type I	PGGT1B	P53609	0.100579	CHEMBL2095164	Enzyme
1	Dibutyl phthalate	3026	Phosphodiesterase 2A	PDE2A	O00408	0.100579	CHEMBL2652	Phosphodiesterase
1	Dibutyl phthalate	3026	ADAM17	ADAM17	P78536	0.100579	CHEMBL3706	Protease
1	Dibutyl phthalate	3026	Voltage-gated potassium channel subunit Kv1.5	KCNA5	P22460	0.100579	CHEMBL4306	Voltage-gated ion channel
1	Dibutyl phthalate	3026	Serotonin 2b (5-HT2b) receptor	HTR2B	P41595	0.100579	CHEMBL1833	Family A G protein-coupled receptor
1	Dibutyl phthalate	3026	Alpha-2a adrenergic receptor	ADRA2A	P08913	0.100579	CHEMBL1867	Family A G protein-coupled receptor
1	Dibutyl phthalate	3026	Adrenergic receptor alpha-2	ADRA2C	P18825	0.100579	CHEMBL1916	Family A G protein-coupled receptor
1	Dibutyl phthalate	3026	Alpha-2b adrenergic receptor	ADRA2B	P18089	0.100579	CHEMBL1942	Family A G protein-coupled receptor
1	Dibutyl phthalate	3026	Dopamine D1 receptor	DRD1	P21728	0.100579	CHEMBL2056	Family A G protein-coupled receptor
1	Dibutyl phthalate	3026	Norepinephrine transporter	SLC6A2	P23975	0.100579	CHEMBL222	Electrochemical transporter
1	Dibutyl phthalate	3026	Serotonin 2a (5-HT2a) receptor	HTR2A	P28223	0.100579	CHEMBL224	Family A G protein-coupled receptor
1	Dibutyl phthalate	3026	Neurokinin 2 receptor	TACR2	P21452	0.100579	CHEMBL2327	Family A G protein-coupled receptor
1	Dibutyl phthalate	3026	Dopamine D3 receptor	DRD3	P35462	0.100579	CHEMBL234	Family A G protein-coupled receptor
1	Dibutyl phthalate	3026	Delta opioid receptor	OPRD1	P41143	0.100579	CHEMBL236	Family A G protein-coupled receptor
1	Dibutyl phthalate	3026	Beta-3 adrenergic receptor	ADRB3	P13945	0.100579	CHEMBL246	Family A G protein-coupled receptor
1	Dibutyl phthalate	3026	Cytochrome P450 2D6	CYP2D6	P10635	0.100579	CHEMBL289	Cytochrome P450
1	Dibutyl phthalate	3026	Cytochrome P450 2C9	CYP2C9	P11712	0.100579	CHEMBL3397	Cytochrome P450
1	Dibutyl phthalate	3026	Cytochrome P450 3A4	CYP3A4	P08684	0.100579	CHEMBL340	Cytochrome P450
1	Dibutyl phthalate	3026	Cytochrome P450 2C19	CYP2C19	P33261	0.100579	CHEMBL3622	Cytochrome P450
1	Dibutyl phthalate	3026	GABA receptor alpha-1 subunit	GABRA1	P14867	0.100579	CHEMBL1962	Ligand-gated ion channel
1	Dibutyl phthalate	3026	GABA A receptor alpha-3/beta-2/gamma-2	GABRA3	P34903	0.100579	CHEMBL2111339	Ligand-gated ion channel
1	Dibutyl phthalate	3026	Galanin receptor 3	GALR3	O60755	0.100579	CHEMBL2731	Family A G protein-coupled receptor
1	Dibutyl phthalate	3026	Cytochrome P450 17A1	CYP17A1	P05093	0.100579	CHEMBL3522	Cytochrome P450
1	Dibutyl phthalate	3026	Transmembrane domain-containing protein TMIGD3	TMIGD3	P0DMS9	0.100579	CHEMBL3712907	Unclassified protein
1	Dibutyl phthalate	3026	P2X purinoceptor 7 (by homology)	P2RX7	Q99572	0.100579	CHEMBL4805	Ligand-gated ion channel
1	Dibutyl phthalate	3026	GABA receptor alpha-5 subunit	GABRA5	P31644	0.100579	CHEMBL5112	Ligand-gated ion channel
1	Dibutyl phthalate	3026	Fatty acid-binding protein, liver (by homology)	FABP1	P07148	0.100579	CHEMBL5421	Fatty acid binding protein family
1	Dibutyl phthalate	3026	Regulator of G-protein signaling 8	RGS8	P57771	0.100579	CHEMBL2034803	Enzyme
1	Dibutyl phthalate	3026	Cyclin-dependent kinase 2/cyclin E	CCNE2	O96020	0.100579	CHEMBL2094126	Other cytosolic protein
1	Dibutyl phthalate	3026	Acyl coenzyme A:cholesterol acyltransferase	CES1	P23141	0.100579	CHEMBL2265	Enzyme
1	Dibutyl phthalate	3026	Caspase-3	CASP3	P42574	0.100579	CHEMBL2334	Protease
1	Dibutyl phthalate	3026	Short transient receptor potential channel 6	TRPC6	Q9Y210	0.100579	CHEMBL2417347	Voltage-gated ion channel
1	Dibutyl phthalate	3026	Short transient receptor potential channel 3	TRPC3	Q13507	0.100579	CHEMBL2417348	Voltage-gated ion channel
1	Dibutyl phthalate	3026	Adenosine A2a receptor (by homology)	ADORA2A	P29274	0.100579	CHEMBL251	Family A G protein-coupled receptor
1	Dibutyl phthalate	3026	Caspase-7	CASP7	P55210	0.100579	CHEMBL3468	Protease
1	Dibutyl phthalate	3026	Dual specificity tyrosine-phosphorylation-regulated kinase 1B	DYRK1B	Q9Y463	0.100579	CHEMBL5543	Kinase
1	Dibutyl phthalate	3026	Toll-like receptor (TLR7/TLR9)	TLR9	Q9NR96	0.100579	CHEMBL5804	Toll-like and Il-1 receptors
1	Dibutyl phthalate	3026	Dual specificity protein kinase CLK3 (by homology)	CLK3	P49761	0.100579	CHEMBL4226	Kinase
1	Dibutyl phthalate	3026	Aldehyde dehydrogenase	ALDH2	P05091	0.100579	CHEMBL1935	Oxidoreductase
1	Dibutyl phthalate	3026	c-Jun N-terminal kinase 1	MAPK8	P45983	0.100579	CHEMBL2276	Kinase
1	Dibutyl phthalate	3026	c-Jun N-terminal kinase 3	MAPK10	P53779	0.100579	CHEMBL2637	Kinase
1	Dibutyl phthalate	3026	Serine/threonine-protein kinase Aurora-A	AURKA	O14965	0.100579	CHEMBL4722	Kinase
1	Dibutyl phthalate	3026	Transitional endoplasmic reticulum ATPase	VCP	P55072	0.100579	CHEMBL1075145	Primary active transporter
1	Dibutyl phthalate	3026	Phosphodiesterase 5A	PDE5A	O76074	0.100579	CHEMBL1827	Phosphodiesterase
1	Dibutyl phthalate	3026	Histone deacetylase 6	HDAC6	Q9UBN7	0.100579	CHEMBL1865	Eraser
1	Dibutyl phthalate	3026	Melatonin receptor 1A	MTNR1A	P48039	0.100579	CHEMBL1945	Family A G protein-coupled receptor
1	Dibutyl phthalate	3026	Melatonin receptor 1B	MTNR1B	P49286	0.100579	CHEMBL1946	Family A G protein-coupled receptor
1	Dibutyl phthalate	3026	Metabotropic glutamate receptor 4	GRM4	Q14833	0.100579	CHEMBL2736	Family C G protein-coupled receptor
1	Dibutyl phthalate	3026	Serotonin 7 (5-HT7) receptor	HTR7	P34969	0.100579	CHEMBL3155	Family A G protein-coupled receptor
1	Dibutyl phthalate	3026	Tumor necrosis factor receptor R1	TNFRSF1A	P19438	0.100579	CHEMBL3378	Membrane receptor
2	Pedalitin	31161	Aldose reductase (by homology)	AKR1B1	P15121	1	CHEMBL1900	Enzyme
2	Pedalitin	31161	Plasminogen	PLG	P00747	0.243267	CHEMBL1801	Protease
2	Pedalitin	31161	Carbonic anhydrase II	CA2	P00918	0.143269	CHEMBL205	Lyase
2	Pedalitin	31161	Carbonic anhydrase VII	CA7	P43166	0.143269	CHEMBL2326	Lyase
2	Pedalitin	31161	Carbonic anhydrase XII	CA12	O43570	0.143269	CHEMBL3242	Lyase
2	Pedalitin	31161	Carbonic anhydrase IV	CA4	P22748	0.143269	CHEMBL3729	Lyase
2	Pedalitin	31161	Monoamine oxidase A	MAOA	P21397	0.143269	CHEMBL1951	Oxidoreductase
2	Pedalitin	31161	NADPH oxidase 4	NOX4	Q9NPH5	0.134939	CHEMBL1250375	Enzyme
2	Pedalitin	31161	Glyoxalase I	GLO1	Q04760	0.134939	CHEMBL2424	Enzyme
2	Pedalitin	31161	Transthyretin	TTR	P02766	0.134939	CHEMBL3194	Secreted protein
2	Pedalitin	31161	Matrix metalloproteinase 9	MMP9	P14780	0.134939	CHEMBL321	Protease
2	Pedalitin	31161	Matrix metalloproteinase 2	MMP2	P08253	0.134939	CHEMBL333	Protease
2	Pedalitin	31161	Lymphocyte differentiation antigen CD38	CD38	P28907	0.134939	CHEMBL4660	Enzyme
2	Pedalitin	31161	Tankyrase-2	TNKS2	Q9H2K2	0.134939	CHEMBL6154	Enzyme
2	Pedalitin	31161	Tankyrase-1	TNKS	O95271	0.134939	CHEMBL6164	Enzyme
2	Pedalitin	31161	Arginase-1 (by homology)	ARG1	P05089	0.134939	CHEMBL1075097	Enzyme
2	Pedalitin	31161	Arachidonate 5-lipoxygenase	ALOX5	P09917	0.134939	CHEMBL215	Oxidoreductase
2	Pedalitin	31161	Receptor-type tyrosine-protein phosphatase S	PTPRS	Q13332	0.12661	CHEMBL2396508	Phosphatase
2	Pedalitin	31161	Adenosine A1 receptor	ADORA1	P30542	0.12661	CHEMBL226	Family A G protein-coupled receptor
2	Pedalitin	31161	P-glycoprotein 1	ABCB1	P08183	0.12661	CHEMBL4302	Primary active transporter
2	Pedalitin	31161	Telomerase reverse transcriptase	TERT	O14746	0.118277	CHEMBL2916	Enzyme
2	Pedalitin	31161	Tyrosine-protein kinase receptor FLT3	FLT3	P36888	0.118277	CHEMBL1974	Kinase
2	Pedalitin	31161	Multidrug resistance-associated protein 1	ABCC1	P33527	0.118277	CHEMBL3004	Primary active transporter
2	Pedalitin	31161	ATP-binding cassette sub-family G member 2	ABCG2	Q9UNQ0	0.118277	CHEMBL5393	Primary active transporter
2	Pedalitin	31161	AMY1C	AMY1A	P04745	0.118277	CHEMBL2478	Enzyme
2	Pedalitin	31161	Delta opioid receptor	OPRD1	P41143	0.118277	CHEMBL236	Family A G protein-coupled receptor
2	Pedalitin	31161	Phospholipase A2 group IIA	PLA2G2A	P14555	0.118277	CHEMBL3474	Enzyme
2	Pedalitin	31161	Estrogen receptor beta	ESR2	Q92731	0.109946	CHEMBL242	Nuclear receptor
2	Pedalitin	31161	Beta-secretase 1	BACE1	P56817	0.109946	CHEMBL4822	Protease
2	Pedalitin	31161	Adenosine A2a receptor	ADORA2A	P29274	0.109946	CHEMBL251	Family A G protein-coupled receptor
2	Pedalitin	31161	Adenosine A3 receptor	ADORA3	P0DMS8	0.109946	CHEMBL256	Family A G protein-coupled receptor
2	Pedalitin	31161	Cytochrome P450 1B1	CYP1B1	Q16678	0.109946	CHEMBL4878	Cytochrome P450
2	Pedalitin	31161	Glycogen synthase kinase-3 beta	GSK3B	P49841	0.109946	CHEMBL262	Kinase
2	Pedalitin	31161	Serine/threonine-protein kinase PIM1	PIM1	P11309	0.109946	CHEMBL2147	Kinase
2	Pedalitin	31161	Lysine-specific demethylase 4D-like	KDM4E	B2RXH2	0.109946	CHEMBL1293226	Eraser
2	Pedalitin	31161	Cyclin-dependent kinase 6	CDK6	Q00534	0.109946	CHEMBL2508	Kinase
2	Pedalitin	31161	Casein kinase II alpha	CSNK2A1	P68400	0.109946	CHEMBL3629	Kinase
2	Pedalitin	31161	Arachidonate 12-lipoxygenase	ALOX12	P18054	0.109946	CHEMBL3687	Enzyme
2	Pedalitin	31161	Cystic fibrosis transmembrane conductance regulator	CFTR	P13569	0.109946	CHEMBL4051	Other ion channel
2	Pedalitin	31161	Estrogen receptor alpha	ESR1	P03372	0.109946	CHEMBL206	Nuclear receptor
2	Pedalitin	31161	Carbonic anhydrase I	CA1	P00915	0.109946	CHEMBL261	Lyase
2	Pedalitin	31161	Carbonic anhydrase VI	CA6	P23280	0.109946	CHEMBL3025	Lyase
2	Pedalitin	31161	Carbonic anhydrase XIV	CA14	Q9ULX7	0.109946	CHEMBL3510	Lyase
2	Pedalitin	31161	Carbonic anhydrase IX	CA9	Q16790	0.109946	CHEMBL3594	Lyase
2	Pedalitin	31161	Carbonic anhydrase VA	CA5A	P35218	0.109946	CHEMBL4789	Lyase
2	Pedalitin	31161	DNA topoisomerase I	TOP1	P11387	0.109946	CHEMBL1781	Isomerase
2	Pedalitin	31161	Matrix metalloproteinase 12	MMP12	P39900	0.109946	CHEMBL4393	Protease
2	Pedalitin	31161	Estradiol 17-beta-dehydrogenase 1	HSD17B1	P14061	0.109946	CHEMBL3181	Enzyme
2	Pedalitin	31161	Xanthine dehydrogenase	XDH	P47989	0.101614	CHEMBL1929	Oxidoreductase
2	Pedalitin	31161	G-protein coupled receptor 35	GPR35	Q9HC97	0.101614	CHEMBL1293267	Family A G protein-coupled receptor
2	Pedalitin	31161	Vasopressin V2 receptor	AVPR2	P30518	0.101614	CHEMBL1790	Family A G protein-coupled receptor
2	Pedalitin	31161	Dopamine D4 receptor	DRD4	P21917	0.101614	CHEMBL219	Family A G protein-coupled receptor
2	Pedalitin	31161	Myosin light chain kinase, smooth muscle	MYLK	Q15746	0.101614	CHEMBL2428	Kinase
2	Pedalitin	31161	Death-associated protein kinase 1	DAPK1	P53355	0.101614	CHEMBL2558	Kinase
2	Pedalitin	31161	Carbonic anhydrase III	CA3	P07451	0.101614	CHEMBL2885	Lyase
2	Pedalitin	31161	Protein kinase N1	PKN1	Q16512	0.101614	CHEMBL3384	Kinase
2	Pedalitin	31161	Serine/threonine-protein kinase NEK2	NEK2	P51955	0.101614	CHEMBL3835	Kinase
2	Pedalitin	31161	Interleukin-8 receptor A	CXCR1	P25024	0.101614	CHEMBL4029	Family A G protein-coupled receptor
2	Pedalitin	31161	CaM kinase II beta	CAMK2B	Q13554	0.101614	CHEMBL4121	Kinase
2	Pedalitin	31161	Serine/threonine-protein kinase AKT	AKT1	P31749	0.101614	CHEMBL4282	Kinase
2	Pedalitin	31161	Serine/threonine-protein kinase NEK6	NEK6	Q9HC98	0.101614	CHEMBL4309	Kinase
2	Pedalitin	31161	Phospholipase A2 group 1B	PLA2G1B	P04054	0.101614	CHEMBL4426	Enzyme
2	Pedalitin	31161	Tyrosine-protein kinase receptor UFO	AXL	P30530	0.101614	CHEMBL4895	Kinase
2	Pedalitin	31161	DNA-(apurinic or apyrimidinic site) lyase	APEX1	P27695	0.101614	CHEMBL5619	Enzyme
2	Pedalitin	31161	NUAK family SNF1-like kinase 1	NUAK1	O60285	0.101614	CHEMBL5784	Kinase
2	Pedalitin	31161	Aldo-keto reductase family 1 member C2 (by homology)	AKR1C2	P52895	0.101614	CHEMBL5847	Enzyme
2	Pedalitin	31161	Aldo-keto reductase family 1 member C1 (by homology)	AKR1C1	Q04828	0.101614	CHEMBL5905	Enzyme
2	Pedalitin	31161	Aldo-keto-reductase family 1 member C3 (by homology)	AKR1C3	P42330	0.101614	CHEMBL4681	Enzyme
2	Pedalitin	31161	Aldo-keto reductase family 1 member C4 (by homology)	AKR1C4	P17516	0.101614	CHEMBL4999	Enzyme
2	Pedalitin	31161	Aldehyde reductase (by homology)	AKR1A1	P14550	0.101614	CHEMBL2246	Enzyme
2	Pedalitin	31161	Tyrosine-protein kinase SYK	SYK	P43405	0.101614	CHEMBL2599	Kinase
2	Pedalitin	31161	Stem cell growth factor receptor	KIT	P10721	0.101614	CHEMBL1936	Kinase
2	Pedalitin	31161	Beta amyloid A4 protein	APP	P05067	0.101614	CHEMBL2487	Membrane receptor
2	Pedalitin	31161	Cyclin-dependent kinase 5/CDK5 activator 1	CDK5R1	Q15078	0.101614	CHEMBL1907600	Kinase
2	Pedalitin	31161	Aldo-keto reductase family 1 member B10	AKR1B10	O60218	0.101614	CHEMBL5983	Enzyme
2	Pedalitin	31161	Beta-galactoside alpha-2,6-sialyltransferase 1	ST6GAL1	P15907	0.101614	CHEMBL3596075	Transferase
2	Pedalitin	31161	Carbonyl reductase [NADPH] 1	CBR1	P16152	0.101614	CHEMBL5586	Enzyme
2	Pedalitin	31161	Estradiol 17-beta-dehydrogenase 2	HSD17B2	P37059	0.101614	CHEMBL2789	Enzyme
2	Pedalitin	31161	Epidermal growth factor receptor erbB1	EGFR	P00533	0.101614	CHEMBL203	Kinase
2	Pedalitin	31161	Thrombin	F2	P00734	0.101614	CHEMBL204	Protease
2	Pedalitin	31161	Cyclin-dependent kinase 1	CDK1	P06493	0.101614	CHEMBL308	Kinase
2	Pedalitin	31161	Tyrosine-protein kinase SRC	SRC	P12931	0.101614	CHEMBL267	Kinase
2	Pedalitin	31161	Cytochrome P450 19A1	CYP19A1	P11511	0.101614	CHEMBL1978	Cytochrome P450
2	Pedalitin	31161	Vascular endothelial growth factor receptor 2	KDR	P35968	0.101614	CHEMBL279	Kinase
2	Pedalitin	31161	Ornithine decarboxylase	ODC1	P11926	0.101614	CHEMBL1869	Lyase
2	Pedalitin	31161	Apoptosis regulator Bcl-2	BCL2	P10415	0.101614	CHEMBL4860	Other ion channel
2	Pedalitin	31161	Apoptosis regulator Bcl-X	BCL2L1	Q07817	0.101614	CHEMBL4625	Other ion channel
2	Pedalitin	31161	Monoamine oxidase B	MAOB	P27338	0.101614	CHEMBL2039	Oxidoreductase
2	Pedalitin	31161	Cyclin-dependent kinase 1/cyclin B	CCNB3	Q8WWL7	0.101614	CHEMBL2094127	Other cytosolic protein
2	Pedalitin	31161	Aryl hydrocarbon receptor	AHR	P35869	0.101614	CHEMBL3201	Transcription factor
2	Pedalitin	31161	Estrogen-related receptor alpha	ESRRA	P11474	0.101614	CHEMBL3429	Nuclear receptor
2	Pedalitin	31161	Poly [ADP-ribose] polymerase-1	PARP1	P09874	0.101614	CHEMBL3105	Enzyme
2	Pedalitin	31161	Cyclooxygenase-2	PTGS2	P35354	0.101614	CHEMBL230	Oxidoreductase
2	Pedalitin	31161	NEDD8-activating enzyme E1 regulatory subunit	NAE1	Q13564	0.101614	CHEMBL2016431	Unclassified protein
2	Pedalitin	31161	Cyclin-dependent kinase 2	CDK2	P24941	0.101614	CHEMBL301	Kinase
2	Pedalitin	31161	Matrix metalloproteinase 13	MMP13	P45452	0.101614	CHEMBL280	Protease
2	Pedalitin	31161	G protein-coupled receptor kinase 6	GRK6	P43250	0.101614	CHEMBL6144	Kinase
2	Pedalitin	31161	Hepatocyte growth factor receptor	MET	P08581	0.101614	CHEMBL3717	Kinase
2	Pedalitin	31161	PI3-kinase p110-gamma subunit	PIK3CG	P48736	0.101614	CHEMBL3267	Enzyme
2	Pedalitin	31161	Inhibitor of nuclear factor kappa B kinase beta subunit	IKBKB	O14920	0.101614	CHEMBL1991	Kinase
4	Coptisine	72322	Serotonin 2b (5-HT2b) receptor	HTR2B	P41595	0.314669	CHEMBL1833	Family A G protein-coupled receptor
4	Coptisine	72322	Butyrylcholinesterase	BCHE	P06276	0.314669	CHEMBL1914	Hydrolase
4	Coptisine	72322	Adrenergic receptor alpha-2	ADRA2C	P18825	0.314669	CHEMBL1916	Family A G protein-coupled receptor
4	Coptisine	72322	Alpha-2b adrenergic receptor	ADRA2B	P18089	0.314669	CHEMBL1942	Family A G protein-coupled receptor
4	Coptisine	72322	Muscarinic acetylcholine receptor M1	CHRM1	P11229	0.314669	CHEMBL216	Family A G protein-coupled receptor
4	Coptisine	72322	Acetylcholinesterase	ACHE	P22303	0.314669	CHEMBL220	Hydrolase
4	Coptisine	72322	Sigma opioid receptor	SIGMAR1	Q99720	0.314669	CHEMBL287	Membrane receptor
4	Coptisine	72322	Cytochrome P450 2D6	CYP2D6	P10635	0.314669	CHEMBL289	Cytochrome P450
4	Coptisine	72322	SUMO-activating enzyme	SAE1	Q9UBE0	0.145047	CHEMBL2095174	Enzyme
4	Coptisine	72322	Cell division control protein 42 homolog	CDC42	P60953	0.104672	CHEMBL6088	Unclassified protein
4	Coptisine	72322	Ras-related C3 botulinum toxin substrate 1	RAC1	P63000	0.104672	CHEMBL6094	Unclassified protein
4	Coptisine	72322	Dihydrofolate reductase (by homology)	DHFR	P00374	0.104672	CHEMBL202	Oxidoreductase
4	Coptisine	72322	Serine/threonine-protein kinase Chk2	CHEK2	O96017	0.104672	CHEMBL2527	Kinase
4	Coptisine	72322	15-hydroxyprostaglandin dehydrogenase [NAD+]	HPGD	P15428	0.104672	CHEMBL1293255	Enzyme
4	Coptisine	72322	Muscarinic acetylcholine receptor M4	CHRM4	P08173	0.104672	CHEMBL1821	Family A G protein-coupled receptor
5	Jatrorrhizine	72323	Acetylcholinesterase	ACHE	P22303	0.390156	CHEMBL220	Hydrolase
5	Jatrorrhizine	72323	Butyrylcholinesterase	BCHE	P06276	0.206041	CHEMBL1914	Hydrolase
5	Jatrorrhizine	72323	Serotonin 2b (5-HT2b) receptor	HTR2B	P41595	0.189308	CHEMBL1833	Family A G protein-coupled receptor
5	Jatrorrhizine	72323	Adrenergic receptor alpha-2	ADRA2C	P18825	0.189308	CHEMBL1916	Family A G protein-coupled receptor
5	Jatrorrhizine	72323	Alpha-2b adrenergic receptor	ADRA2B	P18089	0.189308	CHEMBL1942	Family A G protein-coupled receptor
5	Jatrorrhizine	72323	Muscarinic acetylcholine receptor M1	CHRM1	P11229	0.189308	CHEMBL216	Family A G protein-coupled receptor
5	Jatrorrhizine	72323	Sigma opioid receptor	SIGMAR1	Q99720	0.189308	CHEMBL287	Membrane receptor
5	Jatrorrhizine	72323	Cytochrome P450 2D6	CYP2D6	P10635	0.189308	CHEMBL289	Cytochrome P450
5	Jatrorrhizine	72323	SUMO-activating enzyme	SAE1	Q9UBE0	0.11398	CHEMBL2095174	Enzyme
6	Skullcapflavone II	124211	Aldose reductase (by homology)	AKR1B1	P15121	0.201278	CHEMBL1900	Enzyme
6	Skullcapflavone II	124211	Cytochrome P450 1B1	CYP1B1	Q16678	0.15329	CHEMBL4878	Cytochrome P450
6	Skullcapflavone II	124211	Ornithine decarboxylase	ODC1	P11926	0.145251	CHEMBL1869	Lyase
6	Skullcapflavone II	124211	Adenosine A1 receptor (by homology)	ADORA1	P30542	0.145251	CHEMBL226	Family A G protein-coupled receptor
6	Skullcapflavone II	124211	Adenosine A2a receptor (by homology)	ADORA2A	P29274	0.137289	CHEMBL251	Family A G protein-coupled receptor
6	Skullcapflavone II	124211	Stem cell growth factor receptor	KIT	P10721	0.137289	CHEMBL1936	Kinase
6	Skullcapflavone II	124211	ATP-binding cassette sub-family G member 2	ABCG2	Q9UNQ0	0.129284	CHEMBL5393	Primary active transporter
6	Skullcapflavone II	124211	Adenosine A3 receptor	ADORA3	P0DMS8	0.121287	CHEMBL256	Family A G protein-coupled receptor
6	Skullcapflavone II	124211	Cyclooxygenase-2	PTGS2	P35354	0.121287	CHEMBL230	Oxidoreductase
6	Skullcapflavone II	124211	P-glycoprotein 1	ABCB1	P08183	0.121287	CHEMBL4302	Primary active transporter
6	Skullcapflavone II	124211	Mu opioid receptor	OPRM1	P35372	0.121287	CHEMBL233	Family A G protein-coupled receptor
6	Skullcapflavone II	124211	Delta opioid receptor	OPRD1	P41143	0.121287	CHEMBL236	Family A G protein-coupled receptor
6	Skullcapflavone II	124211	Induced myeloid leukemia cell differentiation protein Mcl-1	MCL1	Q07820	0.113286	CHEMBL4361	Other cytosolic protein
6	Skullcapflavone II	124211	Arachidonate 5-lipoxygenase	ALOX5	P09917	0.113286	CHEMBL215	Oxidoreductase
6	Skullcapflavone II	124211	Nitric oxide synthase, inducible (by homology)	NOS2	P35228	0.113286	CHEMBL4481	Enzyme
6	Skullcapflavone II	124211	Carbonic anhydrase VII	CA7	P43166	0.113286	CHEMBL2326	Lyase
6	Skullcapflavone II	124211	Carbonic anhydrase XII	CA12	O43570	0.113286	CHEMBL3242	Lyase
6	Skullcapflavone II	124211	G-protein coupled receptor 35	GPR35	Q9HC97	0.113286	CHEMBL1293267	Family A G protein-coupled receptor
6	Skullcapflavone II	124211	Estrogen receptor beta	ESR2	Q92731	0.113286	CHEMBL242	Nuclear receptor
6	Skullcapflavone II	124211	NADPH oxidase 4	NOX4	Q9NPH5	0.113286	CHEMBL1250375	Enzyme
6	Skullcapflavone II	124211	Estradiol 17-beta-dehydrogenase 2	HSD17B2	P37059	0.113286	CHEMBL2789	Enzyme
6	Skullcapflavone II	124211	Estradiol 17-beta-dehydrogenase 1	HSD17B1	P14061	0.113286	CHEMBL3181	Enzyme
6	Skullcapflavone II	124211	Receptor-type tyrosine-protein phosphatase S	PTPRS	Q13332	0.113286	CHEMBL2396508	Phosphatase
6	Skullcapflavone II	124211	DNA-3-methyladenine glycosylase	MPG	P29372	0.113286	CHEMBL3396943	Enzyme
6	Skullcapflavone II	124211	Butyrylcholinesterase	BCHE	P06276	0.113286	CHEMBL1914	Hydrolase
6	Skullcapflavone II	124211	Tyrosine-protein kinase receptor FLT3	FLT3	P36888	0.113286	CHEMBL1974	Kinase
6	Skullcapflavone II	124211	Beta amyloid A4 protein	APP	P05067	0.113286	CHEMBL2487	Membrane receptor
6	Skullcapflavone II	124211	Telomerase reverse transcriptase	TERT	O14746	0.113286	CHEMBL2916	Enzyme
6	Skullcapflavone II	124211	Carbonic anhydrase II	CA2	P00918	0.113286	CHEMBL205	Lyase
6	Skullcapflavone II	124211	Matrix metalloproteinase 13	MMP13	P45452	0.113286	CHEMBL280	Protease
6	Skullcapflavone II	124211	Matrix metalloproteinase 9	MMP9	P14780	0.113286	CHEMBL321	Protease
6	Skullcapflavone II	124211	Aryl hydrocarbon receptor	AHR	P35869	0.113286	CHEMBL3201	Transcription factor
6	Skullcapflavone II	124211	Estrogen-related receptor alpha	ESRRA	P11474	0.113286	CHEMBL3429	Nuclear receptor
6	Skullcapflavone II	124211	Carbonic anhydrase XIII	CA13	Q8N1Q1	0.113286	CHEMBL3912	Lyase
6	Skullcapflavone II	124211	Multidrug resistance-associated protein 1	ABCC1	P33527	0.113286	CHEMBL3004	Primary active transporter
6	Skullcapflavone II	124211	Matrix metalloproteinase 3	MMP3	P08254	0.113286	CHEMBL283	Protease
6	Skullcapflavone II	124211	Matrix metalloproteinase 2	MMP2	P08253	0.113286	CHEMBL333	Protease
6	Skullcapflavone II	124211	LDL-associated phospholipase A2	PLA2G7	Q13093	0.113286	CHEMBL3514	Enzyme
6	Skullcapflavone II	124211	Quinone reductase 1	NQO1	P15559	0.113286	CHEMBL3623	Enzyme
6	Skullcapflavone II	124211	Tyrosinase	TYR	P14679	0.113286	CHEMBL1973	Oxidoreductase
6	Skullcapflavone II	124211	Monoamine oxidase A	MAOA	P21397	0.113286	CHEMBL1951	Oxidoreductase
6	Skullcapflavone II	124211	Xanthine dehydrogenase	XDH	P47989	0.113286	CHEMBL1929	Oxidoreductase
6	Skullcapflavone II	124211	Lysine-specific demethylase 4D-like	KDM4E	B2RXH2	0.113286	CHEMBL1293226	Eraser
6	Skullcapflavone II	124211	Vasopressin V2 receptor	AVPR2	P30518	0.113286	CHEMBL1790	Family A G protein-coupled receptor
6	Skullcapflavone II	124211	DNA topoisomerase II alpha	TOP2A	P11388	0.113286	CHEMBL1806	Isomerase
6	Skullcapflavone II	124211	Glyoxalase I	GLO1	Q04760	0.113286	CHEMBL2424	Enzyme
6	Skullcapflavone II	124211	Carbonic anhydrase III	CA3	P07451	0.113286	CHEMBL2885	Lyase
6	Skullcapflavone II	124211	CaM kinase II beta	CAMK2B	Q13554	0.113286	CHEMBL4121	Kinase
6	Skullcapflavone II	124211	Phospholipase A2 group 1B	PLA2G1B	P04054	0.113286	CHEMBL4426	Enzyme
6	Skullcapflavone II	124211	DNA-(apurinic or apyrimidinic site) lyase	APEX1	P27695	0.113286	CHEMBL5619	Enzyme
6	Skullcapflavone II	124211	Aldo-keto reductase family 1 member C2 (by homology)	AKR1C2	P52895	0.113286	CHEMBL5847	Enzyme
6	Skullcapflavone II	124211	Aldo-keto reductase family 1 member C1 (by homology)	AKR1C1	Q04828	0.113286	CHEMBL5905	Enzyme
6	Skullcapflavone II	124211	Aldo-keto-reductase family 1 member C3 (by homology)	AKR1C3	P42330	0.113286	CHEMBL4681	Enzyme
6	Skullcapflavone II	124211	Aldo-keto reductase family 1 member C4 (by homology)	AKR1C4	P17516	0.113286	CHEMBL4999	Enzyme
6	Skullcapflavone II	124211	Plasminogen	PLG	P00747	0.113286	CHEMBL1801	Protease
6	Skullcapflavone II	124211	Epidermal growth factor receptor erbB1	EGFR	P00533	0.113286	CHEMBL203	Kinase
6	Skullcapflavone II	124211	Carbonic anhydrase I	CA1	P00915	0.113286	CHEMBL261	Lyase
6	Skullcapflavone II	124211	Carbonic anhydrase IX	CA9	Q16790	0.113286	CHEMBL3594	Lyase
6	Skullcapflavone II	124211	Serine/threonine-protein kinase PIM1	PIM1	P11309	0.113286	CHEMBL2147	Kinase
6	Skullcapflavone II	124211	Beta-glucuronidase	GUSB	P08236	0.113286	CHEMBL2728	Enzyme
6	Skullcapflavone II	124211	Cytochrome P450 19A1	CYP19A1	P11511	0.113286	CHEMBL1978	Cytochrome P450
6	Skullcapflavone II	124211	Vascular endothelial growth factor receptor 2	KDR	P35968	0.113286	CHEMBL279	Kinase
6	Skullcapflavone II	124211	Serine/threonine-protein kinase PLK1	PLK1	P53350	0.113286	CHEMBL3024	Kinase
6	Skullcapflavone II	124211	Platelet-derived growth factor receptor beta	PDGFRB	P09619	0.113286	CHEMBL1913	Kinase
6	Skullcapflavone II	124211	Serine/threonine-protein kinase Aurora-B	AURKB	Q96GD4	0.113286	CHEMBL2185	Kinase
6	Skullcapflavone II	124211	Glycogen synthase kinase-3 beta	GSK3B	P49841	0.113286	CHEMBL262	Kinase
6	Skullcapflavone II	124211	Arachidonate 15-lipoxygenase	ALOX15	P16050	0.113286	CHEMBL2903	Enzyme
6	Skullcapflavone II	124211	Acetylcholinesterase	ACHE	P22303	0.113286	CHEMBL220	Hydrolase
6	Skullcapflavone II	124211	Hepatocyte growth factor receptor	MET	P08581	0.113286	CHEMBL3717	Kinase
6	Skullcapflavone II	124211	6-phosphofructo-2-kinase/fructose-2,6-bisphosphatase 3	PFKFB3	Q16875	0.113286	CHEMBL2331053	Enzyme
6	Skullcapflavone II	124211	PI3-kinase p110-gamma subunit	PIK3CG	P48736	0.113286	CHEMBL3267	Enzyme
6	Skullcapflavone II	124211	Tyrosine-protein kinase SRC	SRC	P12931	0.113286	CHEMBL267	Kinase
6	Skullcapflavone II	124211	Matrix metalloproteinase 1	MMP1	P03956	0.113286	CHEMBL332	Protease
6	Skullcapflavone II	124211	ADAM17	ADAM17	P78536	0.113286	CHEMBL3706	Protease
6	Skullcapflavone II	124211	Leukocyte elastase	ELANE	P08246	0.113286	CHEMBL248	Protease
6	Skullcapflavone II	124211	AMY1C	AMY1A	P04745	0.113286	CHEMBL2478	Enzyme
6	Skullcapflavone II	124211	Cyclin-dependent kinase 1/cyclin B	CCNB3	Q8WWL7	0.113286	CHEMBL2094127	Other cytosolic protein
6	Skullcapflavone II	124211	Cyclin-dependent kinase 1/cyclin B	CDK1	P06493	0.113286	CHEMBL2094127	Other cytosolic protein
6	Skullcapflavone II	124211	Cyclin-dependent kinase 1/cyclin B	CCNB1	P14635	0.113286	CHEMBL2094127	Other cytosolic protein
6	Skullcapflavone II	124211	Cyclin-dependent kinase 1/cyclin B	CCNB2	O95067	0.113286	CHEMBL2094127	Other cytosolic protein
6	Skullcapflavone II	124211	Dynamin-1	DNM1	Q05193	0.113286	CHEMBL4958	Enzyme
6	Skullcapflavone II	124211	Cyclophilin A	PPIA	P62937	0.113286	CHEMBL1949	Isomerase
6	Skullcapflavone II	124211	Cyclin-dependent kinase 6	CDK6	Q00534	0.113286	CHEMBL2508	Kinase
6	Skullcapflavone II	124211	Arginase-1 (by homology)	ARG1	P05089	0.113286	CHEMBL1075097	Enzyme
6	Skullcapflavone II	124211	Matrix metalloproteinase 7	MMP7	P09237	0.113286	CHEMBL4073	Protease
6	Skullcapflavone II	124211	Serine/threonine-protein kinase/endoribonuclease IRE1	ERN1	O75460	0.113286	CHEMBL1163101	Enzyme
6	Skullcapflavone II	124211	Carbonyl reductase [NADPH] 1	CBR1	P16152	0.113286	CHEMBL5586	Enzyme
6	Skullcapflavone II	124211	Kinesin-1 heavy chain/ Tyrosine-protein kinase receptor RET	RET	P07949	0.113286	CHEMBL2041	Kinase
6	Skullcapflavone II	124211	Matrix metalloproteinase 8	MMP8	P22894	0.113286	CHEMBL4588	Protease
6	Skullcapflavone II	124211	Casein kinase II alpha	CSNK2A1	P68400	0.113286	CHEMBL3629	Kinase
6	Skullcapflavone II	124211	Subtilisin/kexin type 7	PCSK7	Q16549	0.113286	CHEMBL2232	Protease
6	Skullcapflavone II	124211	Cytochrome P450 2C9	CYP2C9	P11712	0.113286	CHEMBL3397	Cytochrome P450
6	Skullcapflavone II	124211	Beta-secretase 1	BACE1	P56817	0.113286	CHEMBL4822	Protease
6	Skullcapflavone II	124211	Indoleamine 2,3-dioxygenase	IDO1	P14902	0.113286	CHEMBL4685	Enzyme
6	Skullcapflavone II	124211	Myeloperoxidase	MPO	P05164	0.113286	CHEMBL2439	Enzyme
6	Skullcapflavone II	124211	Histone chaperone ASF1A	ASF1A	Q9Y294	0.113286	CHEMBL3392950	Unclassified protein
6	Skullcapflavone II	124211	Carbonic anhydrase IV	CA4	P22748	0.113286	CHEMBL3729	Lyase
6	Skullcapflavone II	124211	Heat shock protein HSP 90-beta	HSP90AB1	P08238	0.113286	CHEMBL4303	Other cytosolic protein
6	Skullcapflavone II	124211	Death-associated protein kinase 1	DAPK1	P53355	0.113286	CHEMBL2558	Kinase
6	Skullcapflavone II	124211	11-beta-hydroxysteroid dehydrogenase 1	HSD11B1	P28845	0.113286	CHEMBL4235	Enzyme
6	Skullcapflavone II	124211	G protein-coupled receptor kinase 6	GRK6	P43250	0.113286	CHEMBL6144	Kinase
6	Skullcapflavone II	124211	Equilibrative nucleoside transporter 1	SLC29A1	Q99808	0.113286	CHEMBL1997	Electrochemical transporter
8	5,8-Dihydroxy-6,7-dimethoxyflavone	153441	Stem cell growth factor receptor	KIT	P10721	0.864805	CHEMBL1936	Kinase
8	5,8-Dihydroxy-6,7-dimethoxyflavone	153441	Delta opioid receptor (by homology)	OPRD1	P41143	0.159937	CHEMBL236	Family A G protein-coupled receptor
8	5,8-Dihydroxy-6,7-dimethoxyflavone	153441	Mu opioid receptor (by homology)	OPRM1	P35372	0.159937	CHEMBL233	Family A G protein-coupled receptor
8	5,8-Dihydroxy-6,7-dimethoxyflavone	153441	Aldose reductase (by homology)	AKR1B1	P15121	0.143269	CHEMBL1900	Enzyme
8	5,8-Dihydroxy-6,7-dimethoxyflavone	153441	Adenosine A2a receptor	ADORA2A	P29274	0.134939	CHEMBL251	Family A G protein-coupled receptor
8	5,8-Dihydroxy-6,7-dimethoxyflavone	153441	Adenosine A1 receptor	ADORA1	P30542	0.12661	CHEMBL226	Family A G protein-coupled receptor
8	5,8-Dihydroxy-6,7-dimethoxyflavone	153441	Adenosine A3 receptor	ADORA3	P0DMS8	0.12661	CHEMBL256	Family A G protein-coupled receptor
8	5,8-Dihydroxy-6,7-dimethoxyflavone	153441	Receptor-type tyrosine-protein phosphatase S	PTPRS	Q13332	0.12661	CHEMBL2396508	Phosphatase
8	5,8-Dihydroxy-6,7-dimethoxyflavone	153441	Cyclooxygenase-2 (by homology)	PTGS2	P35354	0.118277	CHEMBL230	Oxidoreductase
8	5,8-Dihydroxy-6,7-dimethoxyflavone	153441	6-phosphofructo-2-kinase/fructose-2,6-bisphosphatase 3	PFKFB3	Q16875	0.118277	CHEMBL2331053	Enzyme
8	5,8-Dihydroxy-6,7-dimethoxyflavone	153441	Telomerase reverse transcriptase	TERT	O14746	0.109946	CHEMBL2916	Enzyme
8	5,8-Dihydroxy-6,7-dimethoxyflavone	153441	Nitric oxide synthase, inducible (by homology)	NOS2	P35228	0.109946	CHEMBL4481	Enzyme
8	5,8-Dihydroxy-6,7-dimethoxyflavone	153441	Neurotrophic tyrosine kinase receptor type 2	NTRK2	Q16620	0.109946	CHEMBL4898	Kinase
8	5,8-Dihydroxy-6,7-dimethoxyflavone	153441	Lysine-specific demethylase 4D-like	KDM4E	B2RXH2	0.101614	CHEMBL1293226	Eraser
8	5,8-Dihydroxy-6,7-dimethoxyflavone	153441	Arachidonate 12-lipoxygenase	ALOX12	P18054	0.101614	CHEMBL3687	Enzyme
8	5,8-Dihydroxy-6,7-dimethoxyflavone	153441	G protein-coupled receptor kinase 6	GRK6	P43250	0.101614	CHEMBL6144	Kinase
8	5,8-Dihydroxy-6,7-dimethoxyflavone	153441	Tankyrase-1	TNKS	O95271	0.101614	CHEMBL6164	Enzyme
8	5,8-Dihydroxy-6,7-dimethoxyflavone	153441	Plasminogen	PLG	P00747	0.101614	CHEMBL1801	Protease
8	5,8-Dihydroxy-6,7-dimethoxyflavone	153441	Tyrosine-protein kinase receptor FLT3	FLT3	P36888	0.101614	CHEMBL1974	Kinase
8	5,8-Dihydroxy-6,7-dimethoxyflavone	153441	Serine/threonine-protein kinase PIM1	PIM1	P11309	0.101614	CHEMBL2147	Kinase
8	5,8-Dihydroxy-6,7-dimethoxyflavone	153441	Acetylcholinesterase	ACHE	P22303	0.101614	CHEMBL220	Hydrolase
8	5,8-Dihydroxy-6,7-dimethoxyflavone	153441	Ornithine decarboxylase	ODC1	P11926	0.101614	CHEMBL1869	Lyase
8	5,8-Dihydroxy-6,7-dimethoxyflavone	153441	ATP-binding cassette sub-family G member 2	ABCG2	Q9UNQ0	0.101614	CHEMBL5393	Primary active transporter
8	5,8-Dihydroxy-6,7-dimethoxyflavone	153441	AMY1C	AMY1A	P04745	0.101614	CHEMBL2478	Enzyme
8	5,8-Dihydroxy-6,7-dimethoxyflavone	153441	Cytochrome P450 1A1	CYP1A1	P04798	0.101614	CHEMBL2231	Cytochrome P450
8	5,8-Dihydroxy-6,7-dimethoxyflavone	153441	Cytochrome P450 1A2	CYP1A2	P05177	0.101614	CHEMBL3356	Cytochrome P450
8	5,8-Dihydroxy-6,7-dimethoxyflavone	153441	Cytochrome P450 19A1	CYP19A1	P11511	0.101614	CHEMBL1978	Cytochrome P450
8	5,8-Dihydroxy-6,7-dimethoxyflavone	153441	Cyclin-dependent kinase 6	CDK6	Q00534	0.101614	CHEMBL2508	Kinase
8	5,8-Dihydroxy-6,7-dimethoxyflavone	153441	Carbonyl reductase [NADPH] 1	CBR1	P16152	0.101614	CHEMBL5586	Enzyme
8	5,8-Dihydroxy-6,7-dimethoxyflavone	153441	Tyrosinase	TYR	P14679	0.101614	CHEMBL1973	Oxidoreductase
8	5,8-Dihydroxy-6,7-dimethoxyflavone	153441	Estradiol 17-beta-dehydrogenase 2	HSD17B2	P37059	0.101614	CHEMBL2789	Enzyme
8	5,8-Dihydroxy-6,7-dimethoxyflavone	153441	Estradiol 17-beta-dehydrogenase 1	HSD17B1	P14061	0.101614	CHEMBL3181	Enzyme
8	5,8-Dihydroxy-6,7-dimethoxyflavone	153441	Aryl hydrocarbon receptor	AHR	P35869	0.101614	CHEMBL3201	Transcription factor
8	5,8-Dihydroxy-6,7-dimethoxyflavone	153441	Estrogen-related receptor alpha	ESRRA	P11474	0.101614	CHEMBL3429	Nuclear receptor
8	5,8-Dihydroxy-6,7-dimethoxyflavone	153441	P-glycoprotein 1	ABCB1	P08183	0.101614	CHEMBL4302	Primary active transporter
8	5,8-Dihydroxy-6,7-dimethoxyflavone	153441	Tankyrase-2	TNKS2	Q9H2K2	0.101614	CHEMBL6154	Enzyme
8	5,8-Dihydroxy-6,7-dimethoxyflavone	153441	Xanthine dehydrogenase	XDH	P47989	0.101614	CHEMBL1929	Oxidoreductase
8	5,8-Dihydroxy-6,7-dimethoxyflavone	153441	Transthyretin	TTR	P02766	0.101614	CHEMBL3194	Secreted protein
8	5,8-Dihydroxy-6,7-dimethoxyflavone	153441	Cystic fibrosis transmembrane conductance regulator	CFTR	P13569	0.101614	CHEMBL4051	Other ion channel
8	5,8-Dihydroxy-6,7-dimethoxyflavone	153441	Aldo-keto reductase family 1 member B10	AKR1B10	O60218	0.101614	CHEMBL5983	Enzyme
8	5,8-Dihydroxy-6,7-dimethoxyflavone	153441	Butyrylcholinesterase	BCHE	P06276	0.101614	CHEMBL1914	Hydrolase
8	5,8-Dihydroxy-6,7-dimethoxyflavone	153441	Carbonic anhydrase XII	CA12	O43570	0.101614	CHEMBL3242	Lyase
8	5,8-Dihydroxy-6,7-dimethoxyflavone	153441	Androgen Receptor	AR	P10275	0.101614	CHEMBL1871	Nuclear receptor
8	5,8-Dihydroxy-6,7-dimethoxyflavone	153441	Microtubule-associated protein tau	MAPT	P10636	0.101614	CHEMBL1293224	Unclassified protein
8	5,8-Dihydroxy-6,7-dimethoxyflavone	153441	Vasopressin V2 receptor	AVPR2	P30518	0.101614	CHEMBL1790	Family A G protein-coupled receptor
8	5,8-Dihydroxy-6,7-dimethoxyflavone	153441	DNA topoisomerase II alpha	TOP2A	P11388	0.101614	CHEMBL1806	Isomerase
8	5,8-Dihydroxy-6,7-dimethoxyflavone	153441	Glyoxalase I	GLO1	Q04760	0.101614	CHEMBL2424	Enzyme
8	5,8-Dihydroxy-6,7-dimethoxyflavone	153441	Myosin light chain kinase, smooth muscle	MYLK	Q15746	0.101614	CHEMBL2428	Kinase
8	5,8-Dihydroxy-6,7-dimethoxyflavone	153441	PI3-kinase p85-alpha subunit	PIK3R1	P27986	0.101614	CHEMBL2506	Enzyme
8	5,8-Dihydroxy-6,7-dimethoxyflavone	153441	Death-associated protein kinase 1	DAPK1	P53355	0.101614	CHEMBL2558	Kinase
8	5,8-Dihydroxy-6,7-dimethoxyflavone	153441	Liver glycogen phosphorylase	PYGL	P06737	0.101614	CHEMBL2568	Enzyme
8	5,8-Dihydroxy-6,7-dimethoxyflavone	153441	Carbonic anhydrase III	CA3	P07451	0.101614	CHEMBL2885	Lyase
8	5,8-Dihydroxy-6,7-dimethoxyflavone	153441	Protein kinase N1	PKN1	Q16512	0.101614	CHEMBL3384	Kinase
8	5,8-Dihydroxy-6,7-dimethoxyflavone	153441	Carbonic anhydrase XIV	CA14	Q9ULX7	0.101614	CHEMBL3510	Lyase
8	5,8-Dihydroxy-6,7-dimethoxyflavone	153441	Serine/threonine-protein kinase NEK2	NEK2	P51955	0.101614	CHEMBL3835	Kinase
8	5,8-Dihydroxy-6,7-dimethoxyflavone	153441	Interleukin-8 receptor A	CXCR1	P25024	0.101614	CHEMBL4029	Family A G protein-coupled receptor
8	5,8-Dihydroxy-6,7-dimethoxyflavone	153441	CaM kinase II beta	CAMK2B	Q13554	0.101614	CHEMBL4121	Kinase
8	5,8-Dihydroxy-6,7-dimethoxyflavone	153441	Serine/threonine-protein kinase NEK6	NEK6	Q9HC98	0.101614	CHEMBL4309	Kinase
8	5,8-Dihydroxy-6,7-dimethoxyflavone	153441	Phospholipase A2 group 1B	PLA2G1B	P04054	0.101614	CHEMBL4426	Enzyme
8	5,8-Dihydroxy-6,7-dimethoxyflavone	153441	Carbonic anhydrase VA	CA5A	P35218	0.101614	CHEMBL4789	Lyase
8	5,8-Dihydroxy-6,7-dimethoxyflavone	153441	Tyrosine-protein kinase receptor UFO	AXL	P30530	0.101614	CHEMBL4895	Kinase
8	5,8-Dihydroxy-6,7-dimethoxyflavone	153441	DNA-(apurinic or apyrimidinic site) lyase	APEX1	P27695	0.101614	CHEMBL5619	Enzyme
8	5,8-Dihydroxy-6,7-dimethoxyflavone	153441	NUAK family SNF1-like kinase 1	NUAK1	O60285	0.101614	CHEMBL5784	Kinase
8	5,8-Dihydroxy-6,7-dimethoxyflavone	153441	Aldo-keto reductase family 1 member C2 (by homology)	AKR1C2	P52895	0.101614	CHEMBL5847	Enzyme
8	5,8-Dihydroxy-6,7-dimethoxyflavone	153441	Aldo-keto reductase family 1 member C1 (by homology)	AKR1C1	Q04828	0.101614	CHEMBL5905	Enzyme
8	5,8-Dihydroxy-6,7-dimethoxyflavone	153441	Aldo-keto-reductase family 1 member C3 (by homology)	AKR1C3	P42330	0.101614	CHEMBL4681	Enzyme
8	5,8-Dihydroxy-6,7-dimethoxyflavone	153441	Aldo-keto reductase family 1 member C4 (by homology)	AKR1C4	P17516	0.101614	CHEMBL4999	Enzyme
8	5,8-Dihydroxy-6,7-dimethoxyflavone	153441	Aldehyde reductase (by homology)	AKR1A1	P14550	0.101614	CHEMBL2246	Enzyme
8	5,8-Dihydroxy-6,7-dimethoxyflavone	153441	DNA-3-methyladenine glycosylase	MPG	P29372	0.101614	CHEMBL3396943	Enzyme
8	5,8-Dihydroxy-6,7-dimethoxyflavone	153441	Solute carrier family 22 member 12	SLC22A12	Q96S37	0.101614	CHEMBL6120	Electrochemical transporter
8	5,8-Dihydroxy-6,7-dimethoxyflavone	153441	Cyclin-dependent kinase 1	CDK1	P06493	0.101614	CHEMBL308	Kinase
8	5,8-Dihydroxy-6,7-dimethoxyflavone	153441	Hepatocyte growth factor receptor	MET	P08581	0.101614	CHEMBL3717	Kinase
8	5,8-Dihydroxy-6,7-dimethoxyflavone	153441	Carbonic anhydrase II	CA2	P00918	0.101614	CHEMBL205	Lyase
8	5,8-Dihydroxy-6,7-dimethoxyflavone	153441	Carbonic anhydrase I	CA1	P00915	0.101614	CHEMBL261	Lyase
8	5,8-Dihydroxy-6,7-dimethoxyflavone	153441	Carbonic anhydrase IX	CA9	Q16790	0.101614	CHEMBL3594	Lyase
8	5,8-Dihydroxy-6,7-dimethoxyflavone	153441	Lymphocyte differentiation antigen CD38	CD38	P28907	0.101614	CHEMBL4660	Enzyme
8	5,8-Dihydroxy-6,7-dimethoxyflavone	153441	DNA topoisomerase I (by homology)	TOP1	P11387	0.101614	CHEMBL1781	Isomerase
8	5,8-Dihydroxy-6,7-dimethoxyflavone	153441	Arginase-1 (by homology)	ARG1	P05089	0.101614	CHEMBL1075097	Enzyme
8	5,8-Dihydroxy-6,7-dimethoxyflavone	153441	Arachidonate 15-lipoxygenase	ALOX15	P16050	0.101614	CHEMBL2903	Enzyme
8	5,8-Dihydroxy-6,7-dimethoxyflavone	153441	Glycogen synthase kinase-3 beta	GSK3B	P49841	0.101614	CHEMBL262	Kinase
8	5,8-Dihydroxy-6,7-dimethoxyflavone	153441	Vascular endothelial growth factor receptor 2	KDR	P35968	0.101614	CHEMBL279	Kinase
8	5,8-Dihydroxy-6,7-dimethoxyflavone	153441	Cytochrome P450 1B1	CYP1B1	Q16678	0.101614	CHEMBL4878	Cytochrome P450
8	5,8-Dihydroxy-6,7-dimethoxyflavone	153441	PI3-kinase p110-gamma subunit	PIK3CG	P48736	0.101614	CHEMBL3267	Enzyme
8	5,8-Dihydroxy-6,7-dimethoxyflavone	153441	Sigma opioid receptor	SIGMAR1	Q99720	0.101614	CHEMBL287	Membrane receptor
8	5,8-Dihydroxy-6,7-dimethoxyflavone	153441	Arachidonate 5-lipoxygenase	ALOX5	P09917	0.101614	CHEMBL215	Oxidoreductase
8	5,8-Dihydroxy-6,7-dimethoxyflavone	153441	Inhibitor of nuclear factor kappa B kinase beta subunit	IKBKB	O14920	0.101614	CHEMBL1991	Kinase
8	5,8-Dihydroxy-6,7-dimethoxyflavone	153441	Phospholipase A2 group IIA	PLA2G2A	P14555	0.101614	CHEMBL3474	Enzyme
8	5,8-Dihydroxy-6,7-dimethoxyflavone	153441	Carbonic anhydrase IV	CA4	P22748	0.101614	CHEMBL3729	Lyase
8	5,8-Dihydroxy-6,7-dimethoxyflavone	153441	Cyclin-dependent kinase 5/CDK5 activator 1	CDK5R1	Q15078	0.101614	CHEMBL1907600	Kinase
8	5,8-Dihydroxy-6,7-dimethoxyflavone	153441	Epidermal growth factor receptor erbB1	EGFR	P00533	0.101614	CHEMBL203	Kinase
8	5,8-Dihydroxy-6,7-dimethoxyflavone	153441	Tyrosine-protein kinase SYK	SYK	P43405	0.101614	CHEMBL2599	Kinase
8	5,8-Dihydroxy-6,7-dimethoxyflavone	153441	Cyclin-dependent kinase 1/cyclin B	CCNB3	Q8WWL7	0.101614	CHEMBL2094127	Other cytosolic protein
8	5,8-Dihydroxy-6,7-dimethoxyflavone	153441	Calmodulin	CALM1	P62158	0.101614	CHEMBL6093	Unclassified protein
8	5,8-Dihydroxy-6,7-dimethoxyflavone	153441	Monoamine oxidase B	MAOB	P27338	0.101614	CHEMBL2039	Oxidoreductase
8	5,8-Dihydroxy-6,7-dimethoxyflavone	153441	Multidrug resistance-associated protein 1	ABCC1	P33527	0.101614	CHEMBL3004	Primary active transporter
8	5,8-Dihydroxy-6,7-dimethoxyflavone	153441	Carbonic anhydrase VII	CA7	P43166	0.101614	CHEMBL2326	Lyase
8	5,8-Dihydroxy-6,7-dimethoxyflavone	153441	Lysine-specific demethylase 5A	KDM5A	P29375	0.101614	CHEMBL2424504	Eraser
8	5,8-Dihydroxy-6,7-dimethoxyflavone	153441	Estrogen receptor beta	ESR2	Q92731	0.101614	CHEMBL242	Nuclear receptor
8	5,8-Dihydroxy-6,7-dimethoxyflavone	153441	Induced myeloid leukemia cell differentiation protein Mcl-1	MCL1	Q07820	0.101614	CHEMBL4361	Other cytosolic protein
8	5,8-Dihydroxy-6,7-dimethoxyflavone	153441	Matrix metalloproteinase 2	MMP2	P08253	0.101614	CHEMBL333	Protease
9	5,8,2'-Trihydroxy-7-Methoxyflavone	156992	Aldose reductase (by homology)	AKR1B1	P15121	0.143102	CHEMBL1900	Enzyme
9	5,8,2'-Trihydroxy-7-Methoxyflavone	156992	Monoamine oxidase A	MAOA	P21397	0.127303	CHEMBL1951	Oxidoreductase
9	5,8,2'-Trihydroxy-7-Methoxyflavone	156992	G-protein coupled receptor 35	GPR35	Q9HC97	0.119404	CHEMBL1293267	Family A G protein-coupled receptor
9	5,8,2'-Trihydroxy-7-Methoxyflavone	156992	P-glycoprotein 1	ABCB1	P08183	0.119404	CHEMBL4302	Primary active transporter
9	5,8,2'-Trihydroxy-7-Methoxyflavone	156992	Ornithine decarboxylase	ODC1	P11926	0.119404	CHEMBL1869	Lyase
9	5,8,2'-Trihydroxy-7-Methoxyflavone	156992	Cytochrome P450 1B1	CYP1B1	Q16678	0.119404	CHEMBL4878	Cytochrome P450
9	5,8,2'-Trihydroxy-7-Methoxyflavone	156992	Adenosine A1 receptor (by homology)	ADORA1	P30542	0.119404	CHEMBL226	Family A G protein-coupled receptor
9	5,8,2'-Trihydroxy-7-Methoxyflavone	156992	Receptor-type tyrosine-protein phosphatase S	PTPRS	Q13332	0.119404	CHEMBL2396508	Phosphatase
9	5,8,2'-Trihydroxy-7-Methoxyflavone	156992	Death-associated protein kinase 1	DAPK1	P53355	0.119404	CHEMBL2558	Kinase
9	5,8,2'-Trihydroxy-7-Methoxyflavone	156992	DNA-3-methyladenine glycosylase	MPG	P29372	0.119404	CHEMBL3396943	Enzyme
9	5,8,2'-Trihydroxy-7-Methoxyflavone	156992	Solute carrier family 22 member 12	SLC22A12	Q96S37	0.119404	CHEMBL6120	Electrochemical transporter
9	5,8,2'-Trihydroxy-7-Methoxyflavone	156992	Arachidonate 5-lipoxygenase	ALOX5	P09917	0.119404	CHEMBL215	Oxidoreductase
9	5,8,2'-Trihydroxy-7-Methoxyflavone	156992	Telomerase reverse transcriptase	TERT	O14746	0.119404	CHEMBL2916	Enzyme
9	5,8,2'-Trihydroxy-7-Methoxyflavone	156992	Cyclooxygenase-2 (by homology)	PTGS2	P35354	0.119404	CHEMBL230	Oxidoreductase
9	5,8,2'-Trihydroxy-7-Methoxyflavone	156992	Butyrylcholinesterase	BCHE	P06276	0.119404	CHEMBL1914	Hydrolase
9	5,8,2'-Trihydroxy-7-Methoxyflavone	156992	Carbonic anhydrase XII	CA12	O43570	0.119404	CHEMBL3242	Lyase
9	5,8,2'-Trihydroxy-7-Methoxyflavone	156992	Tyrosinase	TYR	P14679	0.111502	CHEMBL1973	Oxidoreductase
9	5,8,2'-Trihydroxy-7-Methoxyflavone	156992	Multidrug resistance-associated protein 1	ABCC1	P33527	0.111502	CHEMBL3004	Primary active transporter
9	5,8,2'-Trihydroxy-7-Methoxyflavone	156992	Aryl hydrocarbon receptor	AHR	P35869	0.111502	CHEMBL3201	Transcription factor
9	5,8,2'-Trihydroxy-7-Methoxyflavone	156992	Estrogen-related receptor alpha	ESRRA	P11474	0.111502	CHEMBL3429	Nuclear receptor
9	5,8,2'-Trihydroxy-7-Methoxyflavone	156992	Carbonic anhydrase II	CA2	P00918	0.111502	CHEMBL205	Lyase
9	5,8,2'-Trihydroxy-7-Methoxyflavone	156992	Adenosine A2a receptor	ADORA2A	P29274	0.111502	CHEMBL251	Family A G protein-coupled receptor
9	5,8,2'-Trihydroxy-7-Methoxyflavone	156992	Epidermal growth factor receptor erbB1	EGFR	P00533	0.111502	CHEMBL203	Kinase
9	5,8,2'-Trihydroxy-7-Methoxyflavone	156992	Vascular endothelial growth factor receptor 2	KDR	P35968	0.111502	CHEMBL279	Kinase
9	5,8,2'-Trihydroxy-7-Methoxyflavone	156992	Stem cell growth factor receptor	KIT	P10721	0.111502	CHEMBL1936	Kinase
9	5,8,2'-Trihydroxy-7-Methoxyflavone	156992	Inhibitor of nuclear factor kappa B kinase beta subunit	IKBKB	O14920	0.111502	CHEMBL1991	Kinase
9	5,8,2'-Trihydroxy-7-Methoxyflavone	156992	Neurotrophic tyrosine kinase receptor type 2	NTRK2	Q16620	0.111502	CHEMBL4898	Kinase
9	5,8,2'-Trihydroxy-7-Methoxyflavone	156992	Nitric oxide synthase, inducible (by homology)	NOS2	P35228	0.111502	CHEMBL4481	Enzyme
9	5,8,2'-Trihydroxy-7-Methoxyflavone	156992	Matrix metalloproteinase 13	MMP13	P45452	0.111502	CHEMBL280	Protease
9	5,8,2'-Trihydroxy-7-Methoxyflavone	156992	Matrix metalloproteinase 9	MMP9	P14780	0.111502	CHEMBL321	Protease
9	5,8,2'-Trihydroxy-7-Methoxyflavone	156992	Estrogen receptor beta	ESR2	Q92731	0.111502	CHEMBL242	Nuclear receptor
9	5,8,2'-Trihydroxy-7-Methoxyflavone	156992	Matrix metalloproteinase 3	MMP3	P08254	0.111502	CHEMBL283	Protease
9	5,8,2'-Trihydroxy-7-Methoxyflavone	156992	NADPH oxidase 4	NOX4	Q9NPH5	0.111502	CHEMBL1250375	Enzyme
9	5,8,2'-Trihydroxy-7-Methoxyflavone	156992	Arachidonate 15-lipoxygenase	ALOX15	P16050	0.111502	CHEMBL2903	Enzyme
9	5,8,2'-Trihydroxy-7-Methoxyflavone	156992	ATP-binding cassette sub-family G member 2	ABCG2	Q9UNQ0	0.111502	CHEMBL5393	Primary active transporter
9	5,8,2'-Trihydroxy-7-Methoxyflavone	156992	Tyrosine-protein kinase SRC	SRC	P12931	0.111502	CHEMBL267	Kinase
9	5,8,2'-Trihydroxy-7-Methoxyflavone	156992	PI3-kinase p110-gamma subunit	PIK3CG	P48736	0.111502	CHEMBL3267	Enzyme
9	5,8,2'-Trihydroxy-7-Methoxyflavone	156992	Estradiol 17-beta-dehydrogenase 2	HSD17B2	P37059	0.111502	CHEMBL2789	Enzyme
9	5,8,2'-Trihydroxy-7-Methoxyflavone	156992	Estradiol 17-beta-dehydrogenase 1	HSD17B1	P14061	0.111502	CHEMBL3181	Enzyme
9	5,8,2'-Trihydroxy-7-Methoxyflavone	156992	Lysine-specific demethylase 4D-like	KDM4E	B2RXH2	0.111502	CHEMBL1293226	Eraser
9	5,8,2'-Trihydroxy-7-Methoxyflavone	156992	Vasopressin V2 receptor	AVPR2	P30518	0.111502	CHEMBL1790	Family A G protein-coupled receptor
9	5,8,2'-Trihydroxy-7-Methoxyflavone	156992	DNA topoisomerase II alpha	TOP2A	P11388	0.111502	CHEMBL1806	Isomerase
9	5,8,2'-Trihydroxy-7-Methoxyflavone	156992	Dopamine D4 receptor	DRD4	P21917	0.111502	CHEMBL219	Family A G protein-coupled receptor
9	5,8,2'-Trihydroxy-7-Methoxyflavone	156992	Glyoxalase I	GLO1	Q04760	0.111502	CHEMBL2424	Enzyme
9	5,8,2'-Trihydroxy-7-Methoxyflavone	156992	PI3-kinase p85-alpha subunit	PIK3R1	P27986	0.111502	CHEMBL2506	Enzyme
9	5,8,2'-Trihydroxy-7-Methoxyflavone	156992	Liver glycogen phosphorylase	PYGL	P06737	0.111502	CHEMBL2568	Enzyme
9	5,8,2'-Trihydroxy-7-Methoxyflavone	156992	Carbonic anhydrase III	CA3	P07451	0.111502	CHEMBL2885	Lyase
9	5,8,2'-Trihydroxy-7-Methoxyflavone	156992	Carbonic anhydrase VI	CA6	P23280	0.111502	CHEMBL3025	Lyase
9	5,8,2'-Trihydroxy-7-Methoxyflavone	156992	Protein kinase N1	PKN1	Q16512	0.111502	CHEMBL3384	Kinase
9	5,8,2'-Trihydroxy-7-Methoxyflavone	156992	Serine/threonine-protein kinase NEK2	NEK2	P51955	0.111502	CHEMBL3835	Kinase
9	5,8,2'-Trihydroxy-7-Methoxyflavone	156992	CaM kinase II beta	CAMK2B	Q13554	0.111502	CHEMBL4121	Kinase
9	5,8,2'-Trihydroxy-7-Methoxyflavone	156992	Serine/threonine-protein kinase NEK6	NEK6	Q9HC98	0.111502	CHEMBL4309	Kinase
9	5,8,2'-Trihydroxy-7-Methoxyflavone	156992	Phospholipase A2 group 1B	PLA2G1B	P04054	0.111502	CHEMBL4426	Enzyme
9	5,8,2'-Trihydroxy-7-Methoxyflavone	156992	Carbonic anhydrase VA	CA5A	P35218	0.111502	CHEMBL4789	Lyase
9	5,8,2'-Trihydroxy-7-Methoxyflavone	156992	Tyrosine-protein kinase receptor UFO	AXL	P30530	0.111502	CHEMBL4895	Kinase
9	5,8,2'-Trihydroxy-7-Methoxyflavone	156992	DNA-(apurinic or apyrimidinic site) lyase	APEX1	P27695	0.111502	CHEMBL5619	Enzyme
9	5,8,2'-Trihydroxy-7-Methoxyflavone	156992	NUAK family SNF1-like kinase 1	NUAK1	O60285	0.111502	CHEMBL5784	Kinase
9	5,8,2'-Trihydroxy-7-Methoxyflavone	156992	Aldo-keto reductase family 1 member C2 (by homology)	AKR1C2	P52895	0.111502	CHEMBL5847	Enzyme
9	5,8,2'-Trihydroxy-7-Methoxyflavone	156992	Aldo-keto reductase family 1 member C1 (by homology)	AKR1C1	Q04828	0.111502	CHEMBL5905	Enzyme
9	5,8,2'-Trihydroxy-7-Methoxyflavone	156992	Aldo-keto-reductase family 1 member C3 (by homology)	AKR1C3	P42330	0.111502	CHEMBL4681	Enzyme
9	5,8,2'-Trihydroxy-7-Methoxyflavone	156992	Aldo-keto reductase family 1 member C4 (by homology)	AKR1C4	P17516	0.111502	CHEMBL4999	Enzyme
9	5,8,2'-Trihydroxy-7-Methoxyflavone	156992	Aldehyde reductase (by homology)	AKR1A1	P14550	0.111502	CHEMBL2246	Enzyme
9	5,8,2'-Trihydroxy-7-Methoxyflavone	156992	Carbonic anhydrase I	CA1	P00915	0.111502	CHEMBL261	Lyase
9	5,8,2'-Trihydroxy-7-Methoxyflavone	156992	Matrix metalloproteinase 2	MMP2	P08253	0.111502	CHEMBL333	Protease
9	5,8,2'-Trihydroxy-7-Methoxyflavone	156992	Carbonic anhydrase VII	CA7	P43166	0.111502	CHEMBL2326	Lyase
9	5,8,2'-Trihydroxy-7-Methoxyflavone	156992	Mu opioid receptor	OPRM1	P35372	0.111502	CHEMBL233	Family A G protein-coupled receptor
9	5,8,2'-Trihydroxy-7-Methoxyflavone	156992	Delta opioid receptor	OPRD1	P41143	0.111502	CHEMBL236	Family A G protein-coupled receptor
9	5,8,2'-Trihydroxy-7-Methoxyflavone	156992	Cytochrome P450 1A1	CYP1A1	P04798	0.111502	CHEMBL2231	Cytochrome P450
9	5,8,2'-Trihydroxy-7-Methoxyflavone	156992	Cytochrome P450 1A2	CYP1A2	P05177	0.111502	CHEMBL3356	Cytochrome P450
9	5,8,2'-Trihydroxy-7-Methoxyflavone	156992	Induced myeloid leukemia cell differentiation protein Mcl-1	MCL1	Q07820	0.111502	CHEMBL4361	Other cytosolic protein
9	5,8,2'-Trihydroxy-7-Methoxyflavone	156992	Carbonic anhydrase IX	CA9	Q16790	0.111502	CHEMBL3594	Lyase
9	5,8,2'-Trihydroxy-7-Methoxyflavone	156992	Cyclin-dependent kinase 6	CDK6	Q00534	0.111502	CHEMBL2508	Kinase
9	5,8,2'-Trihydroxy-7-Methoxyflavone	156992	Carbonyl reductase [NADPH] 1	CBR1	P16152	0.111502	CHEMBL5586	Enzyme
9	5,8,2'-Trihydroxy-7-Methoxyflavone	156992	Tyrosine-protein kinase receptor FLT3	FLT3	P36888	0.111502	CHEMBL1974	Kinase
9	5,8,2'-Trihydroxy-7-Methoxyflavone	156992	G protein-coupled receptor kinase 6	GRK6	P43250	0.111502	CHEMBL6144	Kinase
9	5,8,2'-Trihydroxy-7-Methoxyflavone	156992	Glycogen synthase kinase-3 beta	GSK3B	P49841	0.111502	CHEMBL262	Kinase
9	5,8,2'-Trihydroxy-7-Methoxyflavone	156992	Casein kinase II alpha	CSNK2A1	P68400	0.111502	CHEMBL3629	Kinase
9	5,8,2'-Trihydroxy-7-Methoxyflavone	156992	Hepatocyte growth factor receptor	MET	P08581	0.111502	CHEMBL3717	Kinase
9	5,8,2'-Trihydroxy-7-Methoxyflavone	156992	AMY1C	AMY1A	P04745	0.111502	CHEMBL2478	Enzyme
9	5,8,2'-Trihydroxy-7-Methoxyflavone	156992	Cytochrome P450 19A1	CYP19A1	P11511	0.111502	CHEMBL1978	Cytochrome P450
9	5,8,2'-Trihydroxy-7-Methoxyflavone	156992	Xanthine dehydrogenase	XDH	P47989	0.111502	CHEMBL1929	Oxidoreductase
9	5,8,2'-Trihydroxy-7-Methoxyflavone	156992	Beta-secretase 1	BACE1	P56817	0.111502	CHEMBL4822	Protease
9	5,8,2'-Trihydroxy-7-Methoxyflavone	156992	Carbonic anhydrase IV	CA4	P22748	0.111502	CHEMBL3729	Lyase
9	5,8,2'-Trihydroxy-7-Methoxyflavone	156992	Arginase-1 (by homology)	ARG1	P05089	0.111502	CHEMBL1075097	Enzyme
9	5,8,2'-Trihydroxy-7-Methoxyflavone	156992	Cystic fibrosis transmembrane conductance regulator	CFTR	P13569	0.111502	CHEMBL4051	Other ion channel
9	5,8,2'-Trihydroxy-7-Methoxyflavone	156992	Aldo-keto reductase family 1 member B10	AKR1B10	O60218	0.111502	CHEMBL5983	Enzyme
9	5,8,2'-Trihydroxy-7-Methoxyflavone	156992	Tankyrase-1	TNKS	O95271	0.111502	CHEMBL6164	Enzyme
9	5,8,2'-Trihydroxy-7-Methoxyflavone	156992	Tyrosine-protein kinase SYK	SYK	P43405	0.111502	CHEMBL2599	Kinase
9	5,8,2'-Trihydroxy-7-Methoxyflavone	156992	Thrombin	F2	P00734	0.111502	CHEMBL204	Protease
9	5,8,2'-Trihydroxy-7-Methoxyflavone	156992	NEDD8-activating enzyme E1 regulatory subunit	NAE1	Q13564	0.111502	CHEMBL2016431	Unclassified protein
9	5,8,2'-Trihydroxy-7-Methoxyflavone	156992	Acetylcholinesterase	ACHE	P22303	0.111502	CHEMBL220	Hydrolase
9	5,8,2'-Trihydroxy-7-Methoxyflavone	156992	Androgen Receptor	AR	P10275	0.111502	CHEMBL1871	Nuclear receptor
9	5,8,2'-Trihydroxy-7-Methoxyflavone	156992	Insulin-like growth factor I receptor	IGF1R	P08069	0.111502	CHEMBL1957	Kinase
9	5,8,2'-Trihydroxy-7-Methoxyflavone	156992	Adenosine A3 receptor	ADORA3	P0DMS8	0.111502	CHEMBL256	Family A G protein-coupled receptor
9	5,8,2'-Trihydroxy-7-Methoxyflavone	156992	Carbonic anhydrase XIV	CA14	Q9ULX7	0.111502	CHEMBL3510	Lyase
9	5,8,2'-Trihydroxy-7-Methoxyflavone	156992	Lymphocyte differentiation antigen CD38	CD38	P28907	0.111502	CHEMBL4660	Enzyme
9	5,8,2'-Trihydroxy-7-Methoxyflavone	156992	Myosin light chain kinase, smooth muscle	MYLK	Q15746	0.111502	CHEMBL2428	Kinase
9	5,8,2'-Trihydroxy-7-Methoxyflavone	156992	Cyclin-dependent kinase 5/CDK5 activator 1	CDK5R1	Q15078	0.111502	CHEMBL1907600	Kinase
9	5,8,2'-Trihydroxy-7-Methoxyflavone	156992	Cyclin-dependent kinase 1/cyclin B	CCNB3	Q8WWL7	0.111502	CHEMBL2094127	Other cytosolic protein
9	5,8,2'-Trihydroxy-7-Methoxyflavone	156992	Serine/threonine-protein kinase PIM1	PIM1	P11309	0.111502	CHEMBL2147	Kinase
10	5,8,2'-Trihydroxy-6,7-dimethoxyflavone	156993	Stem cell growth factor receptor	KIT	P10721	0.225803	CHEMBL1936	Kinase
10	5,8,2'-Trihydroxy-6,7-dimethoxyflavone	156993	Aldose reductase (by homology)	AKR1B1	P15121	0.120824	CHEMBL1900	Enzyme
10	5,8,2'-Trihydroxy-6,7-dimethoxyflavone	156993	Mu opioid receptor (by homology)	OPRM1	P35372	0.120824	CHEMBL233	Family A G protein-coupled receptor
10	5,8,2'-Trihydroxy-6,7-dimethoxyflavone	156993	Ornithine decarboxylase	ODC1	P11926	0.120824	CHEMBL1869	Lyase
10	5,8,2'-Trihydroxy-6,7-dimethoxyflavone	156993	Cyclooxygenase-2 (by homology)	PTGS2	P35354	0.104672	CHEMBL230	Oxidoreductase
10	5,8,2'-Trihydroxy-6,7-dimethoxyflavone	156993	Receptor-type tyrosine-protein phosphatase S	PTPRS	Q13332	0.104672	CHEMBL2396508	Phosphatase
10	5,8,2'-Trihydroxy-6,7-dimethoxyflavone	156993	DNA-3-methyladenine glycosylase	MPG	P29372	0.104672	CHEMBL3396943	Enzyme
10	5,8,2'-Trihydroxy-6,7-dimethoxyflavone	156993	Solute carrier family 22 member 12	SLC22A12	Q96S37	0.104672	CHEMBL6120	Electrochemical transporter
10	5,8,2'-Trihydroxy-6,7-dimethoxyflavone	156993	NADPH oxidase 4	NOX4	Q9NPH5	0.104672	CHEMBL1250375	Enzyme
10	5,8,2'-Trihydroxy-6,7-dimethoxyflavone	156993	Acetylcholinesterase	ACHE	P22303	0.104672	CHEMBL220	Hydrolase
10	5,8,2'-Trihydroxy-6,7-dimethoxyflavone	156993	Carbonic anhydrase VII	CA7	P43166	0.104672	CHEMBL2326	Lyase
10	5,8,2'-Trihydroxy-6,7-dimethoxyflavone	156993	Carbonic anhydrase XII	CA12	O43570	0.104672	CHEMBL3242	Lyase
10	5,8,2'-Trihydroxy-6,7-dimethoxyflavone	156993	G-protein coupled receptor 35	GPR35	Q9HC97	0.104672	CHEMBL1293267	Family A G protein-coupled receptor
10	5,8,2'-Trihydroxy-6,7-dimethoxyflavone	156993	6-phosphofructo-2-kinase/fructose-2,6-bisphosphatase 3	PFKFB3	Q16875	0.104672	CHEMBL2331053	Enzyme
10	5,8,2'-Trihydroxy-6,7-dimethoxyflavone	156993	Tyrosinase	TYR	P14679	0.104672	CHEMBL1973	Oxidoreductase
10	5,8,2'-Trihydroxy-6,7-dimethoxyflavone	156993	Aryl hydrocarbon receptor	AHR	P35869	0.104672	CHEMBL3201	Transcription factor
10	5,8,2'-Trihydroxy-6,7-dimethoxyflavone	156993	Estrogen-related receptor alpha	ESRRA	P11474	0.104672	CHEMBL3429	Nuclear receptor
10	5,8,2'-Trihydroxy-6,7-dimethoxyflavone	156993	PI3-kinase p110-gamma subunit	PIK3CG	P48736	0.104672	CHEMBL3267	Enzyme
10	5,8,2'-Trihydroxy-6,7-dimethoxyflavone	156993	Carbonic anhydrase II	CA2	P00918	0.104672	CHEMBL205	Lyase
10	5,8,2'-Trihydroxy-6,7-dimethoxyflavone	156993	Plasminogen	PLG	P00747	0.104672	CHEMBL1801	Protease
10	5,8,2'-Trihydroxy-6,7-dimethoxyflavone	156993	Adenosine A1 receptor	ADORA1	P30542	0.104672	CHEMBL226	Family A G protein-coupled receptor
10	5,8,2'-Trihydroxy-6,7-dimethoxyflavone	156993	Adenosine A2a receptor	ADORA2A	P29274	0.104672	CHEMBL251	Family A G protein-coupled receptor
10	5,8,2'-Trihydroxy-6,7-dimethoxyflavone	156993	Adenosine A3 receptor	ADORA3	P0DMS8	0.104672	CHEMBL256	Family A G protein-coupled receptor
10	5,8,2'-Trihydroxy-6,7-dimethoxyflavone	156993	Nitric oxide synthase, inducible (by homology)	NOS2	P35228	0.104672	CHEMBL4481	Enzyme
10	5,8,2'-Trihydroxy-6,7-dimethoxyflavone	156993	Neurotrophic tyrosine kinase receptor type 2	NTRK2	Q16620	0.104672	CHEMBL4898	Kinase
10	5,8,2'-Trihydroxy-6,7-dimethoxyflavone	156993	Arachidonate 5-lipoxygenase	ALOX5	P09917	0.104672	CHEMBL215	Oxidoreductase
10	5,8,2'-Trihydroxy-6,7-dimethoxyflavone	156993	Cytochrome P450 1B1	CYP1B1	Q16678	0.104672	CHEMBL4878	Cytochrome P450
10	5,8,2'-Trihydroxy-6,7-dimethoxyflavone	156993	Microtubule-associated protein tau	MAPT	P10636	0.104672	CHEMBL1293224	Unclassified protein
10	5,8,2'-Trihydroxy-6,7-dimethoxyflavone	156993	Lysine-specific demethylase 4D-like	KDM4E	B2RXH2	0.104672	CHEMBL1293226	Eraser
10	5,8,2'-Trihydroxy-6,7-dimethoxyflavone	156993	Vasopressin V2 receptor	AVPR2	P30518	0.104672	CHEMBL1790	Family A G protein-coupled receptor
10	5,8,2'-Trihydroxy-6,7-dimethoxyflavone	156993	DNA topoisomerase II alpha	TOP2A	P11388	0.104672	CHEMBL1806	Isomerase
10	5,8,2'-Trihydroxy-6,7-dimethoxyflavone	156993	Dopamine D4 receptor	DRD4	P21917	0.104672	CHEMBL219	Family A G protein-coupled receptor
10	5,8,2'-Trihydroxy-6,7-dimethoxyflavone	156993	Glyoxalase I	GLO1	Q04760	0.104672	CHEMBL2424	Enzyme
10	5,8,2'-Trihydroxy-6,7-dimethoxyflavone	156993	Myosin light chain kinase, smooth muscle	MYLK	Q15746	0.104672	CHEMBL2428	Kinase
10	5,8,2'-Trihydroxy-6,7-dimethoxyflavone	156993	Myeloperoxidase	MPO	P05164	0.104672	CHEMBL2439	Enzyme
10	5,8,2'-Trihydroxy-6,7-dimethoxyflavone	156993	PI3-kinase p85-alpha subunit	PIK3R1	P27986	0.104672	CHEMBL2506	Enzyme
10	5,8,2'-Trihydroxy-6,7-dimethoxyflavone	156993	Liver glycogen phosphorylase	PYGL	P06737	0.104672	CHEMBL2568	Enzyme
10	5,8,2'-Trihydroxy-6,7-dimethoxyflavone	156993	Carbonic anhydrase III	CA3	P07451	0.104672	CHEMBL2885	Lyase
10	5,8,2'-Trihydroxy-6,7-dimethoxyflavone	156993	Carbonic anhydrase VI	CA6	P23280	0.104672	CHEMBL3025	Lyase
10	5,8,2'-Trihydroxy-6,7-dimethoxyflavone	156993	Protein kinase N1	PKN1	Q16512	0.104672	CHEMBL3384	Kinase
10	5,8,2'-Trihydroxy-6,7-dimethoxyflavone	156993	Carbonic anhydrase XIV	CA14	Q9ULX7	0.104672	CHEMBL3510	Lyase
10	5,8,2'-Trihydroxy-6,7-dimethoxyflavone	156993	Arachidonate 12-lipoxygenase	ALOX12	P18054	0.104672	CHEMBL3687	Enzyme
10	5,8,2'-Trihydroxy-6,7-dimethoxyflavone	156993	Serine/threonine-protein kinase NEK2	NEK2	P51955	0.104672	CHEMBL3835	Kinase
10	5,8,2'-Trihydroxy-6,7-dimethoxyflavone	156993	Carbonic anhydrase XIII (by homology)	CA13	Q8N1Q1	0.104672	CHEMBL3912	Lyase
10	5,8,2'-Trihydroxy-6,7-dimethoxyflavone	156993	CaM kinase II beta	CAMK2B	Q13554	0.104672	CHEMBL4121	Kinase
10	5,8,2'-Trihydroxy-6,7-dimethoxyflavone	156993	Serine/threonine-protein kinase NEK6	NEK6	Q9HC98	0.104672	CHEMBL4309	Kinase
10	5,8,2'-Trihydroxy-6,7-dimethoxyflavone	156993	Phospholipase A2 group 1B	PLA2G1B	P04054	0.104672	CHEMBL4426	Enzyme
10	5,8,2'-Trihydroxy-6,7-dimethoxyflavone	156993	Carbonic anhydrase VA	CA5A	P35218	0.104672	CHEMBL4789	Lyase
10	5,8,2'-Trihydroxy-6,7-dimethoxyflavone	156993	Tyrosine-protein kinase receptor UFO	AXL	P30530	0.104672	CHEMBL4895	Kinase
10	5,8,2'-Trihydroxy-6,7-dimethoxyflavone	156993	DNA-(apurinic or apyrimidinic site) lyase	APEX1	P27695	0.104672	CHEMBL5619	Enzyme
10	5,8,2'-Trihydroxy-6,7-dimethoxyflavone	156993	NUAK family SNF1-like kinase 1	NUAK1	O60285	0.104672	CHEMBL5784	Kinase
10	5,8,2'-Trihydroxy-6,7-dimethoxyflavone	156993	Aldo-keto reductase family 1 member C2 (by homology)	AKR1C2	P52895	0.104672	CHEMBL5847	Enzyme
10	5,8,2'-Trihydroxy-6,7-dimethoxyflavone	156993	Aldo-keto reductase family 1 member C1 (by homology)	AKR1C1	Q04828	0.104672	CHEMBL5905	Enzyme
10	5,8,2'-Trihydroxy-6,7-dimethoxyflavone	156993	Aldo-keto-reductase family 1 member C3 (by homology)	AKR1C3	P42330	0.104672	CHEMBL4681	Enzyme
10	5,8,2'-Trihydroxy-6,7-dimethoxyflavone	156993	Aldo-keto reductase family 1 member C4 (by homology)	AKR1C4	P17516	0.104672	CHEMBL4999	Enzyme
10	5,8,2'-Trihydroxy-6,7-dimethoxyflavone	156993	Aldehyde reductase (by homology)	AKR1A1	P14550	0.104672	CHEMBL2246	Enzyme
10	5,8,2'-Trihydroxy-6,7-dimethoxyflavone	156993	Tankyrase-1	TNKS	O95271	0.104672	CHEMBL6164	Enzyme
10	5,8,2'-Trihydroxy-6,7-dimethoxyflavone	156993	Cytochrome P450 1A1	CYP1A1	P04798	0.104672	CHEMBL2231	Cytochrome P450
10	5,8,2'-Trihydroxy-6,7-dimethoxyflavone	156993	Cytochrome P450 1A2	CYP1A2	P05177	0.104672	CHEMBL3356	Cytochrome P450
10	5,8,2'-Trihydroxy-6,7-dimethoxyflavone	156993	ATP-binding cassette sub-family G member 2	ABCG2	Q9UNQ0	0.104672	CHEMBL5393	Primary active transporter
10	5,8,2'-Trihydroxy-6,7-dimethoxyflavone	156993	Carbonic anhydrase I	CA1	P00915	0.104672	CHEMBL261	Lyase
10	5,8,2'-Trihydroxy-6,7-dimethoxyflavone	156993	Carbonic anhydrase IX	CA9	Q16790	0.104672	CHEMBL3594	Lyase
10	5,8,2'-Trihydroxy-6,7-dimethoxyflavone	156993	Matrix metalloproteinase 9	MMP9	P14780	0.104672	CHEMBL321	Protease
10	5,8,2'-Trihydroxy-6,7-dimethoxyflavone	156993	Matrix metalloproteinase 2	MMP2	P08253	0.104672	CHEMBL333	Protease
10	5,8,2'-Trihydroxy-6,7-dimethoxyflavone	156993	P-glycoprotein 1	ABCB1	P08183	0.104672	CHEMBL4302	Primary active transporter
10	5,8,2'-Trihydroxy-6,7-dimethoxyflavone	156993	Estrogen receptor beta	ESR2	Q92731	0.104672	CHEMBL242	Nuclear receptor
10	5,8,2'-Trihydroxy-6,7-dimethoxyflavone	156993	Matrix metalloproteinase 13	MMP13	P45452	0.104672	CHEMBL280	Protease
10	5,8,2'-Trihydroxy-6,7-dimethoxyflavone	156993	Delta opioid receptor	OPRD1	P41143	0.104672	CHEMBL236	Family A G protein-coupled receptor
10	5,8,2'-Trihydroxy-6,7-dimethoxyflavone	156993	Butyrylcholinesterase	BCHE	P06276	0.104672	CHEMBL1914	Hydrolase
10	5,8,2'-Trihydroxy-6,7-dimethoxyflavone	156993	AMY1C	AMY1A	P04745	0.104672	CHEMBL2478	Enzyme
10	5,8,2'-Trihydroxy-6,7-dimethoxyflavone	156993	Glycogen synthase kinase-3 beta	GSK3B	P49841	0.104672	CHEMBL262	Kinase
10	5,8,2'-Trihydroxy-6,7-dimethoxyflavone	156993	Cyclin-dependent kinase 6	CDK6	Q00534	0.104672	CHEMBL2508	Kinase
10	5,8,2'-Trihydroxy-6,7-dimethoxyflavone	156993	Carbonyl reductase [NADPH] 1	CBR1	P16152	0.104672	CHEMBL5586	Enzyme
10	5,8,2'-Trihydroxy-6,7-dimethoxyflavone	156993	Xanthine dehydrogenase	XDH	P47989	0.104672	CHEMBL1929	Oxidoreductase
10	5,8,2'-Trihydroxy-6,7-dimethoxyflavone	156993	Beta amyloid A4 protein	APP	P05067	0.104672	CHEMBL2487	Membrane receptor
10	5,8,2'-Trihydroxy-6,7-dimethoxyflavone	156993	Arginase-1 (by homology)	ARG1	P05089	0.104672	CHEMBL1075097	Enzyme
10	5,8,2'-Trihydroxy-6,7-dimethoxyflavone	156993	Serine/threonine-protein kinase PIM1	PIM1	P11309	0.104672	CHEMBL2147	Kinase
10	5,8,2'-Trihydroxy-6,7-dimethoxyflavone	156993	Tankyrase-2	TNKS2	Q9H2K2	0.104672	CHEMBL6154	Enzyme
10	5,8,2'-Trihydroxy-6,7-dimethoxyflavone	156993	Tyrosine-protein kinase receptor FLT3	FLT3	P36888	0.104672	CHEMBL1974	Kinase
10	5,8,2'-Trihydroxy-6,7-dimethoxyflavone	156993	Transthyretin	TTR	P02766	0.104672	CHEMBL3194	Secreted protein
10	5,8,2'-Trihydroxy-6,7-dimethoxyflavone	156993	Cystic fibrosis transmembrane conductance regulator	CFTR	P13569	0.104672	CHEMBL4051	Other ion channel
10	5,8,2'-Trihydroxy-6,7-dimethoxyflavone	156993	Aldo-keto reductase family 1 member B10	AKR1B10	O60218	0.104672	CHEMBL5983	Enzyme
10	5,8,2'-Trihydroxy-6,7-dimethoxyflavone	156993	Matrix metalloproteinase 3	MMP3	P08254	0.104672	CHEMBL283	Protease
10	5,8,2'-Trihydroxy-6,7-dimethoxyflavone	156993	Beta-secretase 1	BACE1	P56817	0.104672	CHEMBL4822	Protease
10	5,8,2'-Trihydroxy-6,7-dimethoxyflavone	156993	NEDD8-activating enzyme E1 regulatory subunit	NAE1	Q13564	0.104672	CHEMBL2016431	Unclassified protein
10	5,8,2'-Trihydroxy-6,7-dimethoxyflavone	156993	Induced myeloid leukemia cell differentiation protein Mcl-1	MCL1	Q07820	0.104672	CHEMBL4361	Other cytosolic protein
10	5,8,2'-Trihydroxy-6,7-dimethoxyflavone	156993	Androgen Receptor	AR	P10275	0.104672	CHEMBL1871	Nuclear receptor
10	5,8,2'-Trihydroxy-6,7-dimethoxyflavone	156993	Telomerase reverse transcriptase	TERT	O14746	0.104672	CHEMBL2916	Enzyme
10	5,8,2'-Trihydroxy-6,7-dimethoxyflavone	156993	Monoamine oxidase A	MAOA	P21397	0.104672	CHEMBL1951	Oxidoreductase
10	5,8,2'-Trihydroxy-6,7-dimethoxyflavone	156993	Death-associated protein kinase 1	DAPK1	P53355	0.104672	CHEMBL2558	Kinase
10	5,8,2'-Trihydroxy-6,7-dimethoxyflavone	156993	Cyclin-dependent kinase 1/cyclin B	CCNB3	Q8WWL7	0.104672	CHEMBL2094127	Other cytosolic protein
10	5,8,2'-Trihydroxy-6,7-dimethoxyflavone	156993	Carbonic anhydrase IV	CA4	P22748	0.104672	CHEMBL3729	Lyase
10	5,8,2'-Trihydroxy-6,7-dimethoxyflavone	156993	Lymphocyte differentiation antigen CD38	CD38	P28907	0.104672	CHEMBL4660	Enzyme
10	5,8,2'-Trihydroxy-6,7-dimethoxyflavone	156993	Hepatocyte growth factor receptor	MET	P08581	0.104672	CHEMBL3717	Kinase
10	5,8,2'-Trihydroxy-6,7-dimethoxyflavone	156993	Epidermal growth factor receptor erbB1	EGFR	P00533	0.104672	CHEMBL203	Kinase
10	5,8,2'-Trihydroxy-6,7-dimethoxyflavone	156993	LDL-associated phospholipase A2	PLA2G7	Q13093	0.104672	CHEMBL3514	Enzyme
10	5,8,2'-Trihydroxy-6,7-dimethoxyflavone	156993	Casein kinase II alpha	CSNK2A1	P68400	0.104672	CHEMBL3629	Kinase
10	5,8,2'-Trihydroxy-6,7-dimethoxyflavone	156993	Tyrosine-protein kinase SYK	SYK	P43405	0.104672	CHEMBL2599	Kinase
10	5,8,2'-Trihydroxy-6,7-dimethoxyflavone	156993	Arachidonate 15-lipoxygenase	ALOX15	P16050	0.104672	CHEMBL2903	Enzyme
10	5,8,2'-Trihydroxy-6,7-dimethoxyflavone	156993	Estradiol 17-beta-dehydrogenase 2	HSD17B2	P37059	0.104672	CHEMBL2789	Enzyme
11	Tenaxin I	159029	Stem cell growth factor receptor	KIT	P10721	0.356609	CHEMBL1936	Kinase
11	Tenaxin I	159029	Aldose reductase (by homology)	AKR1B1	P15121	0.331533	CHEMBL1900	Enzyme
11	Tenaxin I	159029	Cytochrome P450 1B1	CYP1B1	Q16678	0.139089	CHEMBL4878	Cytochrome P450
11	Tenaxin I	159029	Adenosine A1 receptor (by homology)	ADORA1	P30542	0.122339	CHEMBL226	Family A G protein-coupled receptor
11	Tenaxin I	159029	Adenosine A2a receptor (by homology)	ADORA2A	P29274	0.122339	CHEMBL251	Family A G protein-coupled receptor
11	Tenaxin I	159029	Mu opioid receptor	OPRM1	P35372	0.11398	CHEMBL233	Family A G protein-coupled receptor
11	Tenaxin I	159029	Cyclooxygenase-2	PTGS2	P35354	0.11398	CHEMBL230	Oxidoreductase
11	Tenaxin I	159029	ATP-binding cassette sub-family G member 2	ABCG2	Q9UNQ0	0.11398	CHEMBL5393	Primary active transporter
11	Tenaxin I	159029	Delta opioid receptor (by homology)	OPRD1	P41143	0.11398	CHEMBL236	Family A G protein-coupled receptor
11	Tenaxin I	159029	Ornithine decarboxylase	ODC1	P11926	0.11398	CHEMBL1869	Lyase
11	Tenaxin I	159029	Adenosine A3 receptor	ADORA3	P0DMS8	0.105608	CHEMBL256	Family A G protein-coupled receptor
11	Tenaxin I	159029	P-glycoprotein 1	ABCB1	P08183	0.105608	CHEMBL4302	Primary active transporter
11	Tenaxin I	159029	Arachidonate 5-lipoxygenase	ALOX5	P09917	0.105608	CHEMBL215	Oxidoreductase
11	Tenaxin I	159029	Nitric oxide synthase, inducible (by homology)	NOS2	P35228	0.105608	CHEMBL4481	Enzyme
12	Epiberberine	160876	SUMO-activating enzyme	SAE1	Q9UBE0	1	CHEMBL2095174	Enzyme
12	Epiberberine	160876	Acetylcholinesterase	ACHE	P22303	0.758299	CHEMBL220	Hydrolase
12	Epiberberine	160876	Serotonin 2b (5-HT2b) receptor	HTR2B	P41595	0.339783	CHEMBL1833	Family A G protein-coupled receptor
12	Epiberberine	160876	Butyrylcholinesterase	BCHE	P06276	0.339783	CHEMBL1914	Hydrolase
12	Epiberberine	160876	Adrenergic receptor alpha-2	ADRA2C	P18825	0.339783	CHEMBL1916	Family A G protein-coupled receptor
12	Epiberberine	160876	Alpha-2b adrenergic receptor	ADRA2B	P18089	0.339783	CHEMBL1942	Family A G protein-coupled receptor
12	Epiberberine	160876	Muscarinic acetylcholine receptor M1	CHRM1	P11229	0.339783	CHEMBL216	Family A G protein-coupled receptor
12	Epiberberine	160876	Sigma opioid receptor	SIGMAR1	Q99720	0.339783	CHEMBL287	Membrane receptor
12	Epiberberine	160876	Cytochrome P450 2D6	CYP2D6	P10635	0.339783	CHEMBL289	Cytochrome P450
12	Epiberberine	160876	Cell division control protein 42 homolog	CDC42	P60953	0.105608	CHEMBL6088	Unclassified protein
12	Epiberberine	160876	Ras-related C3 botulinum toxin substrate 1	RAC1	P63000	0.105608	CHEMBL6094	Unclassified protein
13	Salvigenin	161271	Aldose reductase (by homology)	AKR1B1	P15121	0.484202	CHEMBL1900	Enzyme
13	Salvigenin	161271	Delta opioid receptor	OPRD1	P41143	0.395413	CHEMBL236	Family A G protein-coupled receptor
13	Salvigenin	161271	Stem cell growth factor receptor	KIT	P10721	0.387335	CHEMBL1936	Kinase
13	Salvigenin	161271	ATP-binding cassette sub-family G member 2	ABCG2	Q9UNQ0	0.306569	CHEMBL5393	Primary active transporter
13	Salvigenin	161271	Adenosine A1 receptor	ADORA1	P30542	0.298481	CHEMBL226	Family A G protein-coupled receptor
13	Salvigenin	161271	Adenosine A2a receptor	ADORA2A	P29274	0.298481	CHEMBL251	Family A G protein-coupled receptor
13	Salvigenin	161271	Adenosine A3 receptor	ADORA3	P0DMS8	0.266198	CHEMBL256	Family A G protein-coupled receptor
13	Salvigenin	161271	Serine/threonine-protein kinase PIM1	PIM1	P11309	0.209643	CHEMBL2147	Kinase
13	Salvigenin	161271	Arachidonate 5-lipoxygenase	ALOX5	P09917	0.145047	CHEMBL215	Oxidoreductase
13	Salvigenin	161271	Receptor-type tyrosine-protein phosphatase S	PTPRS	Q13332	0.13697	CHEMBL2396508	Phosphatase
13	Salvigenin	161271	Arachidonate 15-lipoxygenase	ALOX15	P16050	0.128899	CHEMBL2903	Enzyme
13	Salvigenin	161271	Tyrosine-protein kinase receptor FLT3	FLT3	P36888	0.128899	CHEMBL1974	Kinase
13	Salvigenin	161271	Mu opioid receptor (by homology)	OPRM1	P35372	0.120824	CHEMBL233	Family A G protein-coupled receptor
13	Salvigenin	161271	Multidrug resistance-associated protein 1	ABCC1	P33527	0.120824	CHEMBL3004	Primary active transporter
13	Salvigenin	161271	Tyrosine-protein kinase SYK	SYK	P43405	0.120824	CHEMBL2599	Kinase
13	Salvigenin	161271	Cyclooxygenase-2	PTGS2	P35354	0.120824	CHEMBL230	Oxidoreductase
13	Salvigenin	161271	P-glycoprotein 1	ABCB1	P08183	0.120824	CHEMBL4302	Primary active transporter
13	Salvigenin	161271	AMY1C	AMY1A	P04745	0.120824	CHEMBL2478	Enzyme
13	Salvigenin	161271	Glycogen synthase kinase-3 beta	GSK3B	P49841	0.120824	CHEMBL262	Kinase
13	Salvigenin	161271	Monoamine oxidase A	MAOA	P21397	0.120824	CHEMBL1951	Oxidoreductase
13	Salvigenin	161271	Cyclin-dependent kinase 1	CDK1	P06493	0.112748	CHEMBL308	Kinase
13	Salvigenin	161271	Induced myeloid leukemia cell differentiation protein Mcl-1	MCL1	Q07820	0.112748	CHEMBL4361	Other cytosolic protein
13	Salvigenin	161271	Cyclin-dependent kinase 1/cyclin B	CCNB3	Q8WWL7	0.112748	CHEMBL2094127	Other cytosolic protein
13	Salvigenin	161271	Estradiol 17-beta-dehydrogenase 1	HSD17B1	P14061	0.112748	CHEMBL3181	Enzyme
13	Salvigenin	161271	Beta amyloid A4 protein	APP	P05067	0.112748	CHEMBL2487	Membrane receptor
13	Salvigenin	161271	Matrix metalloproteinase 9	MMP9	P14780	0.112748	CHEMBL321	Protease
13	Salvigenin	161271	Matrix metalloproteinase 2	MMP2	P08253	0.112748	CHEMBL333	Protease
13	Salvigenin	161271	Lysine-specific demethylase 4D-like	KDM4E	B2RXH2	0.112748	CHEMBL1293226	Eraser
13	Salvigenin	161271	Cytochrome P450 1B1	CYP1B1	Q16678	0.112748	CHEMBL4878	Cytochrome P450
13	Salvigenin	161271	Acetylcholinesterase	ACHE	P22303	0.112748	CHEMBL220	Hydrolase
13	Salvigenin	161271	NADPH oxidase 4	NOX4	Q9NPH5	0.112748	CHEMBL1250375	Enzyme
13	Salvigenin	161271	Matrix metalloproteinase 12	MMP12	P39900	0.112748	CHEMBL4393	Protease
13	Salvigenin	161271	Plasminogen	PLG	P00747	0.104672	CHEMBL1801	Protease
13	Salvigenin	161271	Butyrylcholinesterase	BCHE	P06276	0.104672	CHEMBL1914	Hydrolase
13	Salvigenin	161271	Estrogen receptor alpha	ESR1	P03372	0.104672	CHEMBL206	Nuclear receptor
13	Salvigenin	161271	Estrogen receptor beta	ESR2	Q92731	0.104672	CHEMBL242	Nuclear receptor
13	Salvigenin	161271	Telomerase reverse transcriptase	TERT	O14746	0.104672	CHEMBL2916	Enzyme
13	Salvigenin	161271	Carbonyl reductase [NADPH] 1	CBR1	P16152	0.104672	CHEMBL5586	Enzyme
13	Salvigenin	161271	Glyoxalase I	GLO1	Q04760	0.104672	CHEMBL2424	Enzyme
13	Salvigenin	161271	Arginase-1 (by homology)	ARG1	P05089	0.104672	CHEMBL1075097	Enzyme
13	Salvigenin	161271	Tyrosine-protein kinase LCK	LCK	P06239	0.104672	CHEMBL258	Kinase
13	Salvigenin	161271	Aldo-keto reductase family 1 member B10	AKR1B10	O60218	0.104672	CHEMBL5983	Enzyme
13	Salvigenin	161271	Vascular endothelial growth factor receptor 2	KDR	P35968	0.104672	CHEMBL279	Kinase
13	Salvigenin	161271	6-phosphofructo-2-kinase/fructose-2,6-bisphosphatase 3	PFKFB3	Q16875	0.104672	CHEMBL2331053	Enzyme
13	Salvigenin	161271	Nitric oxide synthase, inducible (by homology)	NOS2	P35228	0.104672	CHEMBL4481	Enzyme
13	Salvigenin	161271	Ornithine decarboxylase	ODC1	P11926	0.104672	CHEMBL1869	Lyase
13	Salvigenin	161271	Carbonic anhydrase II	CA2	P00918	0.104672	CHEMBL205	Lyase
13	Salvigenin	161271	Carbonic anhydrase I	CA1	P00915	0.104672	CHEMBL261	Lyase
13	Salvigenin	161271	Carbonic anhydrase IX	CA9	Q16790	0.104672	CHEMBL3594	Lyase
13	Salvigenin	161271	Monoamine oxidase B	MAOB	P27338	0.104672	CHEMBL2039	Oxidoreductase
13	Salvigenin	161271	Poly [ADP-ribose] polymerase-1	PARP1	P09874	0.104672	CHEMBL3105	Enzyme
13	Salvigenin	161271	Cyclin-dependent kinase 5/CDK5 activator 1	CDK5R1	Q15078	0.104672	CHEMBL1907600	Kinase
13	Salvigenin	161271	Estradiol 17-beta-dehydrogenase 2	HSD17B2	P37059	0.104672	CHEMBL2789	Enzyme
13	Salvigenin	161271	Hepatocyte growth factor receptor	MET	P08581	0.104672	CHEMBL3717	Kinase
13	Salvigenin	161271	Androgen Receptor	AR	P10275	0.104672	CHEMBL1871	Nuclear receptor
13	Salvigenin	161271	Carbonic anhydrase XII	CA12	O43570	0.104672	CHEMBL3242	Lyase
13	Salvigenin	161271	Aryl hydrocarbon receptor	AHR	P35869	0.104672	CHEMBL3201	Transcription factor
13	Salvigenin	161271	Estrogen-related receptor alpha	ESRRA	P11474	0.104672	CHEMBL3429	Nuclear receptor
13	Salvigenin	161271	Casein kinase II alpha	CSNK2A1	P68400	0.104672	CHEMBL3629	Kinase
13	Salvigenin	161271	Carbonic anhydrase VII	CA7	P43166	0.104672	CHEMBL2326	Lyase
13	Salvigenin	161271	Xanthine dehydrogenase	XDH	P47989	0.104672	CHEMBL1929	Oxidoreductase
13	Salvigenin	161271	Myosin light chain kinase, smooth muscle	MYLK	Q15746	0.104672	CHEMBL2428	Kinase
13	Salvigenin	161271	Cystic fibrosis transmembrane conductance regulator	CFTR	P13569	0.104672	CHEMBL4051	Other ion channel
13	Salvigenin	161271	NEDD8-activating enzyme E1 regulatory subunit	NAE1	Q13564	0.104672	CHEMBL2016431	Unclassified protein
13	Salvigenin	161271	Tankyrase-1	TNKS	O95271	0.104672	CHEMBL6164	Enzyme
13	Salvigenin	161271	G protein-coupled receptor kinase 6	GRK6	P43250	0.104672	CHEMBL6144	Kinase
13	Salvigenin	161271	Matrix metalloproteinase 13	MMP13	P45452	0.104672	CHEMBL280	Protease
13	Salvigenin	161271	Matrix metalloproteinase 3	MMP3	P08254	0.104672	CHEMBL283	Protease
13	Salvigenin	161271	Tankyrase-2	TNKS2	Q9H2K2	0.104672	CHEMBL6154	Enzyme
13	Salvigenin	161271	Cyclin-dependent kinase 2	CDK2	P24941	0.104672	CHEMBL301	Kinase
13	Salvigenin	161271	Sigma opioid receptor	SIGMAR1	Q99720	0.104672	CHEMBL287	Membrane receptor
13	Salvigenin	161271	Serine/threonine-protein kinase Aurora-B	AURKB	Q96GD4	0.104672	CHEMBL2185	Kinase
13	Salvigenin	161271	Beta-secretase 1	BACE1	P56817	0.104672	CHEMBL4822	Protease
13	Salvigenin	161271	Cytochrome P450 19A1	CYP19A1	P11511	0.104672	CHEMBL1978	Cytochrome P450
13	Salvigenin	161271	G-protein coupled receptor 35	GPR35	Q9HC97	0.104672	CHEMBL1293267	Family A G protein-coupled receptor
13	Salvigenin	161271	Myeloperoxidase	MPO	P05164	0.104672	CHEMBL2439	Enzyme
13	Salvigenin	161271	Carbonic anhydrase III	CA3	P07451	0.104672	CHEMBL2885	Lyase
13	Salvigenin	161271	Protein kinase N1	PKN1	Q16512	0.104672	CHEMBL3384	Kinase
13	Salvigenin	161271	Serine/threonine-protein kinase NEK6	NEK6	Q9HC98	0.104672	CHEMBL4309	Kinase
13	Salvigenin	161271	DNA-(apurinic or apyrimidinic site) lyase	APEX1	P27695	0.104672	CHEMBL5619	Enzyme
13	Salvigenin	161271	Aldo-keto reductase family 1 member C2 (by homology)	AKR1C2	P52895	0.104672	CHEMBL5847	Enzyme
13	Salvigenin	161271	Aldo-keto reductase family 1 member C1 (by homology)	AKR1C1	Q04828	0.104672	CHEMBL5905	Enzyme
13	Salvigenin	161271	Aldo-keto reductase family 1 member C4 (by homology)	AKR1C4	P17516	0.104672	CHEMBL4999	Enzyme
13	Salvigenin	161271	Aldehyde reductase (by homology)	AKR1A1	P14550	0.104672	CHEMBL2246	Enzyme
13	Salvigenin	161271	DNA-3-methyladenine glycosylase	MPG	P29372	0.104672	CHEMBL3396943	Enzyme
13	Salvigenin	161271	Solute carrier family 22 member 12	SLC22A12	Q96S37	0.104672	CHEMBL6120	Electrochemical transporter
13	Salvigenin	161271	Carbonic anhydrase IV	CA4	P22748	0.104672	CHEMBL3729	Lyase
13	Salvigenin	161271	Epidermal growth factor receptor erbB1	EGFR	P00533	0.104672	CHEMBL203	Kinase
13	Salvigenin	161271	Tyrosine-protein kinase SRC	SRC	P12931	0.104672	CHEMBL267	Kinase
13	Salvigenin	161271	Transthyretin	TTR	P02766	0.104672	CHEMBL3194	Secreted protein
13	Salvigenin	161271	Tubulin beta-1 chain	TUBB1	Q9H4B7	0.104672	CHEMBL1915	Structural protein
13	Salvigenin	161271	Arachidonate 12-lipoxygenase	ALOX12	P18054	0.104672	CHEMBL3687	Enzyme
13	Salvigenin	161271	Calmodulin	CALM1	P62158	0.104672	CHEMBL6093	Unclassified protein
13	Salvigenin	161271	PI3-kinase p110-gamma subunit	PIK3CG	P48736	0.104672	CHEMBL3267	Enzyme
13	Salvigenin	161271	Serine/threonine-protein kinase PLK1	PLK1	P53350	0.104672	CHEMBL3024	Kinase
13	Salvigenin	161271	Dopamine D2 receptor	DRD2	P14416	0.104672	CHEMBL217	Family A G protein-coupled receptor
13	Salvigenin	161271	Beta-galactoside alpha-2,6-sialyltransferase 1	ST6GAL1	P15907	0.104672	CHEMBL3596075	Transferase
13	Salvigenin	161271	Focal adhesion kinase 1	PTK2	Q05397	0.104672	CHEMBL2695	Kinase
13	Salvigenin	161271	Lymphocyte differentiation antigen CD38	CD38	P28907	0.104672	CHEMBL4660	Enzyme
13	Salvigenin	161271	Cyclin-dependent kinase 6	CDK6	Q00534	0.104672	CHEMBL2508	Kinase
14	Dihydrooroxylin A	177032	Taste receptor type 2 member 31	TAS2R31	P59538	0.22133	CHEMBL2034804	Taste family G protein-coupled receptor
14	Dihydrooroxylin A	177032	Testis-specific androgen-binding protein	SHBG	P04278	0.122582	CHEMBL3305	Secreted protein
14	Dihydrooroxylin A	177032	Carbonyl reductase [NADPH] 1	CBR1	P16152	0.122582	CHEMBL5586	Enzyme
14	Dihydrooroxylin A	177032	Carbonic anhydrase XII	CA12	O43570	0.122582	CHEMBL3242	Lyase
14	Dihydrooroxylin A	177032	Adenosine A1 receptor (by homology)	ADORA1	P30542	0.1061	CHEMBL226	Family A G protein-coupled receptor
14	Dihydrooroxylin A	177032	Estradiol 17-beta-dehydrogenase 1	HSD17B1	P14061	0.1061	CHEMBL3181	Enzyme
14	Dihydrooroxylin A	177032	Monoamine oxidase B	MAOB	P27338	0.1061	CHEMBL2039	Oxidoreductase
14	Dihydrooroxylin A	177032	Cytochrome P450 1B1	CYP1B1	Q16678	0.1061	CHEMBL4878	Cytochrome P450
14	Dihydrooroxylin A	177032	Carbonic anhydrase VII	CA7	P43166	0.1061	CHEMBL2326	Lyase
14	Dihydrooroxylin A	177032	Cytochrome P450 19A1	CYP19A1	P11511	0.1061	CHEMBL1978	Cytochrome P450
14	Dihydrooroxylin A	177032	ATP-binding cassette sub-family G member 2	ABCG2	Q9UNQ0	0.1061	CHEMBL5393	Primary active transporter
16	Carthamidin	188308	Cytochrome P450 19A1	CYP19A1	P11511	0.320219	CHEMBL1978	Cytochrome P450
16	Carthamidin	188308	Carbonic anhydrase VII	CA7	P43166	0.25429	CHEMBL2326	Lyase
16	Carthamidin	188308	Carbonic anhydrase XII	CA12	O43570	0.25429	CHEMBL3242	Lyase
16	Carthamidin	188308	Carbonic anhydrase IV	CA4	P22748	0.25429	CHEMBL3729	Lyase
16	Carthamidin	188308	Cytochrome P450 1B1	CYP1B1	Q16678	0.25429	CHEMBL4878	Cytochrome P450
16	Carthamidin	188308	Estrogen receptor alpha	ESR1	P03372	0.22133	CHEMBL206	Nuclear receptor
16	Carthamidin	188308	Cyclooxygenase-1	PTGS1	P23219	0.18842	CHEMBL221	Oxidoreductase
16	Carthamidin	188308	Monoamine oxidase B	MAOB	P27338	0.180252	CHEMBL2039	Oxidoreductase
16	Carthamidin	188308	Taste receptor type 2 member 31	TAS2R31	P59538	0.171979	CHEMBL2034804	Taste family G protein-coupled receptor
16	Carthamidin	188308	Estrogen receptor beta	ESR2	Q92731	0.155528	CHEMBL242	Nuclear receptor
16	Carthamidin	188308	Estradiol 17-beta-dehydrogenase 1	HSD17B1	P14061	0.155528	CHEMBL3181	Enzyme
16	Carthamidin	188308	Multidrug resistance-associated protein 1	ABCC1	P33527	0.147257	CHEMBL3004	Primary active transporter
16	Carthamidin	188308	Testis-specific androgen-binding protein	SHBG	P04278	0.147257	CHEMBL3305	Secreted protein
16	Carthamidin	188308	Carbonyl reductase [NADPH] 1	CBR1	P16152	0.147257	CHEMBL5586	Enzyme
16	Carthamidin	188308	ATP-binding cassette sub-family G member 2	ABCG2	Q9UNQ0	0.130792	CHEMBL5393	Primary active transporter
17	Moslosooflavone	188316	Aldose reductase (by homology)	AKR1B1	P15121	0.522278	CHEMBL1900	Enzyme
17	Moslosooflavone	188316	Cyclooxygenase-2 (by homology)	PTGS2	P35354	0.332685	CHEMBL230	Oxidoreductase
17	Moslosooflavone	188316	Nitric oxide synthase, inducible	NOS2	P35228	0.214179	CHEMBL4481	Enzyme
17	Moslosooflavone	188316	ATP-binding cassette sub-family G member 2	ABCG2	Q9UNQ0	0.206265	CHEMBL5393	Primary active transporter
17	Moslosooflavone	188316	Cytochrome P450 1A1	CYP1A1	P04798	0.206265	CHEMBL2231	Cytochrome P450
17	Moslosooflavone	188316	Cytochrome P450 1A2	CYP1A2	P05177	0.206265	CHEMBL3356	Cytochrome P450
17	Moslosooflavone	188316	Cytochrome P450 1B1	CYP1B1	Q16678	0.206265	CHEMBL4878	Cytochrome P450
17	Moslosooflavone	188316	P-glycoprotein 1	ABCB1	P08183	0.174646	CHEMBL4302	Primary active transporter
17	Moslosooflavone	188316	Stem cell growth factor receptor	KIT	P10721	0.158886	CHEMBL1936	Kinase
17	Moslosooflavone	188316	Adenosine A1 receptor (by homology)	ADORA1	P30542	0.150982	CHEMBL226	Family A G protein-coupled receptor
17	Moslosooflavone	188316	Mu opioid receptor	OPRM1	P35372	0.135202	CHEMBL233	Family A G protein-coupled receptor
17	Moslosooflavone	188316	Delta opioid receptor (by homology)	OPRD1	P41143	0.127303	CHEMBL236	Family A G protein-coupled receptor
17	Moslosooflavone	188316	Arachidonate 5-lipoxygenase	ALOX5	P09917	0.127303	CHEMBL215	Oxidoreductase
17	Moslosooflavone	188316	Serine/threonine-protein kinase PIM1	PIM1	P11309	0.127303	CHEMBL2147	Kinase
17	Moslosooflavone	188316	Adenosine A3 receptor	ADORA3	P0DMS8	0.127303	CHEMBL256	Family A G protein-coupled receptor
17	Moslosooflavone	188316	Adenosine A2a receptor	ADORA2A	P29274	0.127303	CHEMBL251	Family A G protein-coupled receptor
17	Moslosooflavone	188316	Tyrosine-protein kinase receptor FLT3	FLT3	P36888	0.119404	CHEMBL1974	Kinase
17	Moslosooflavone	188316	Receptor-type tyrosine-protein phosphatase S	PTPRS	Q13332	0.119404	CHEMBL2396508	Phosphatase
17	Moslosooflavone	188316	Cytochrome P450 19A1	CYP19A1	P11511	0.119404	CHEMBL1978	Cytochrome P450
17	Moslosooflavone	188316	6-phosphofructo-2-kinase/fructose-2,6-bisphosphatase 3	PFKFB3	Q16875	0.111502	CHEMBL2331053	Enzyme
17	Moslosooflavone	188316	Carbonic anhydrase XII	CA12	O43570	0.111502	CHEMBL3242	Lyase
17	Moslosooflavone	188316	Carbonic anhydrase II	CA2	P00918	0.111502	CHEMBL205	Lyase
17	Moslosooflavone	188316	Carbonic anhydrase I	CA1	P00915	0.111502	CHEMBL261	Lyase
17	Moslosooflavone	188316	Carbonic anhydrase IX	CA9	Q16790	0.111502	CHEMBL3594	Lyase
17	Moslosooflavone	188316	Plasminogen	PLG	P00747	0.111502	CHEMBL1801	Protease
17	Moslosooflavone	188316	Telomerase reverse transcriptase	TERT	O14746	0.111502	CHEMBL2916	Enzyme
17	Moslosooflavone	188316	Induced myeloid leukemia cell differentiation protein Mcl-1	MCL1	Q07820	0.111502	CHEMBL4361	Other cytosolic protein
17	Moslosooflavone	188316	Matrix metalloproteinase 2	MMP2	P08253	0.111502	CHEMBL333	Protease
17	Moslosooflavone	188316	Poly [ADP-ribose] polymerase-1	PARP1	P09874	0.111502	CHEMBL3105	Enzyme
17	Moslosooflavone	188316	Monoamine oxidase A	MAOA	P21397	0.111502	CHEMBL1951	Oxidoreductase
17	Moslosooflavone	188316	Epidermal growth factor receptor erbB1	EGFR	P00533	0.111502	CHEMBL203	Kinase
17	Moslosooflavone	188316	Arachidonate 15-lipoxygenase	ALOX15	P16050	0.111502	CHEMBL2903	Enzyme
17	Moslosooflavone	188316	Butyrylcholinesterase	BCHE	P06276	0.111502	CHEMBL1914	Hydrolase
17	Moslosooflavone	188316	Estradiol 17-beta-dehydrogenase 2	HSD17B2	P37059	0.111502	CHEMBL2789	Enzyme
17	Moslosooflavone	188316	Estradiol 17-beta-dehydrogenase 1	HSD17B1	P14061	0.111502	CHEMBL3181	Enzyme
17	Moslosooflavone	188316	Vascular endothelial growth factor receptor 2	KDR	P35968	0.111502	CHEMBL279	Kinase
17	Moslosooflavone	188316	Inhibitor of nuclear factor kappa B kinase beta subunit	IKBKB	O14920	0.111502	CHEMBL1991	Kinase
17	Moslosooflavone	188316	Cyclin-dependent kinase 6	CDK6	Q00534	0.111502	CHEMBL2508	Kinase
17	Moslosooflavone	188316	Carbonyl reductase [NADPH] 1	CBR1	P16152	0.111502	CHEMBL5586	Enzyme
17	Moslosooflavone	188316	Glycogen synthase kinase-3 beta	GSK3B	P49841	0.111502	CHEMBL262	Kinase
17	Moslosooflavone	188316	Tankyrase-1	TNKS	O95271	0.111502	CHEMBL6164	Enzyme
17	Moslosooflavone	188316	Beta amyloid A4 protein	APP	P05067	0.111502	CHEMBL2487	Membrane receptor
17	Moslosooflavone	188316	Neurotrophic tyrosine kinase receptor type 2	NTRK2	Q16620	0.111502	CHEMBL4898	Kinase
17	Moslosooflavone	188316	Monoamine oxidase B	MAOB	P27338	0.111502	CHEMBL2039	Oxidoreductase
17	Moslosooflavone	188316	AMY1C	AMY1A	P04745	0.111502	CHEMBL2478	Enzyme
17	Moslosooflavone	188316	Cyclin-dependent kinase 1/cyclin B	CCNB3	Q8WWL7	0.111502	CHEMBL2094127	Other cytosolic protein
17	Moslosooflavone	188316	Carbonic anhydrase VII	CA7	P43166	0.111502	CHEMBL2326	Lyase
17	Moslosooflavone	188316	Multidrug resistance-associated protein 1	ABCC1	P33527	0.111502	CHEMBL3004	Primary active transporter
17	Moslosooflavone	188316	Estrogen-related receptor alpha	ESRRA	P11474	0.111502	CHEMBL3429	Nuclear receptor
17	Moslosooflavone	188316	NADPH oxidase 4	NOX4	Q9NPH5	0.111502	CHEMBL1250375	Enzyme
17	Moslosooflavone	188316	Xanthine dehydrogenase	XDH	P47989	0.111502	CHEMBL1929	Oxidoreductase
17	Moslosooflavone	188316	Cyclin-dependent kinase 5/CDK5 activator 1	CDK5R1	Q15078	0.111502	CHEMBL1907600	Kinase
17	Moslosooflavone	188316	Androgen Receptor	AR	P10275	0.111502	CHEMBL1871	Nuclear receptor
17	Moslosooflavone	188316	Arachidonate 12-lipoxygenase	ALOX12	P18054	0.111502	CHEMBL3687	Enzyme
17	Moslosooflavone	188316	Hepatocyte growth factor receptor	MET	P08581	0.111502	CHEMBL3717	Kinase
17	Moslosooflavone	188316	Estrogen receptor beta	ESR2	Q92731	0.111502	CHEMBL242	Nuclear receptor
17	Moslosooflavone	188316	Acetylcholinesterase	ACHE	P22303	0.111502	CHEMBL220	Hydrolase
17	Moslosooflavone	188316	Estrogen receptor alpha	ESR1	P03372	0.111502	CHEMBL206	Nuclear receptor
17	Moslosooflavone	188316	Cyclin-dependent kinase 1	CDK1	P06493	0.111502	CHEMBL308	Kinase
17	Moslosooflavone	188316	PI3-kinase p110-gamma subunit	PIK3CG	P48736	0.111502	CHEMBL3267	Enzyme
17	Moslosooflavone	188316	DNA-3-methyladenine glycosylase	MPG	P29372	0.111502	CHEMBL3396943	Enzyme
17	Moslosooflavone	188316	Tyrosine-protein kinase SYK	SYK	P43405	0.111502	CHEMBL2599	Kinase
17	Moslosooflavone	188316	PI3-kinase p85-alpha subunit	PIK3R1	P27986	0.111502	CHEMBL2506	Enzyme
17	Moslosooflavone	188316	Tyrosine-protein kinase SRC	SRC	P12931	0.111502	CHEMBL267	Kinase
17	Moslosooflavone	188316	Beta-secretase 1	BACE1	P56817	0.111502	CHEMBL4822	Protease
17	Moslosooflavone	188316	Carbonic anhydrase IV	CA4	P22748	0.111502	CHEMBL3729	Lyase
17	Moslosooflavone	188316	Glyoxalase I	GLO1	Q04760	0.111502	CHEMBL2424	Enzyme
17	Moslosooflavone	188316	Arginase-1 (by homology)	ARG1	P05089	0.111502	CHEMBL1075097	Enzyme
17	Moslosooflavone	188316	Microtubule-associated protein tau	MAPT	P10636	0.111502	CHEMBL1293224	Unclassified protein
17	Moslosooflavone	188316	Protein kinase N1	PKN1	Q16512	0.111502	CHEMBL3384	Kinase
17	Moslosooflavone	188316	CaM kinase II beta	CAMK2B	Q13554	0.111502	CHEMBL4121	Kinase
17	Moslosooflavone	188316	Serine/threonine-protein kinase NEK6	NEK6	Q9HC98	0.111502	CHEMBL4309	Kinase
17	Moslosooflavone	188316	Phospholipase A2 group 1B	PLA2G1B	P04054	0.111502	CHEMBL4426	Enzyme
17	Moslosooflavone	188316	DNA-(apurinic or apyrimidinic site) lyase	APEX1	P27695	0.111502	CHEMBL5619	Enzyme
17	Moslosooflavone	188316	Aldo-keto reductase family 1 member C2 (by homology)	AKR1C2	P52895	0.111502	CHEMBL5847	Enzyme
17	Moslosooflavone	188316	Aldo-keto reductase family 1 member C1 (by homology)	AKR1C1	Q04828	0.111502	CHEMBL5905	Enzyme
17	Moslosooflavone	188316	Aldo-keto reductase family 1 member C4 (by homology)	AKR1C4	P17516	0.111502	CHEMBL4999	Enzyme
17	Moslosooflavone	188316	Myosin light chain kinase, smooth muscle	MYLK	Q15746	0.111502	CHEMBL2428	Kinase
17	Moslosooflavone	188316	Matrix metalloproteinase 9	MMP9	P14780	0.111502	CHEMBL321	Protease
17	Moslosooflavone	188316	Matrix metalloproteinase 3	MMP3	P08254	0.111502	CHEMBL283	Protease
17	Moslosooflavone	188316	Casein kinase II alpha	CSNK2A1	P68400	0.111502	CHEMBL3629	Kinase
17	Moslosooflavone	188316	Tankyrase-2	TNKS2	Q9H2K2	0.111502	CHEMBL6154	Enzyme
17	Moslosooflavone	188316	Tubulin beta-1 chain	TUBB1	Q9H4B7	0.111502	CHEMBL1915	Structural protein
17	Moslosooflavone	188316	Tubulin beta-3 chain	TUBB3	Q13509	0.111502	CHEMBL2597	Structural protein
17	Moslosooflavone	188316	Lysine-specific demethylase 5A	KDM5A	P29375	0.111502	CHEMBL2424504	Eraser
17	Moslosooflavone	188316	Beta-glucuronidase	GUSB	P08236	0.111502	CHEMBL2728	Enzyme
17	Moslosooflavone	188316	Myeloperoxidase	MPO	P05164	0.111502	CHEMBL2439	Enzyme
17	Moslosooflavone	188316	Serine/threonine-protein kinase PLK1	PLK1	P53350	0.111502	CHEMBL3024	Kinase
17	Moslosooflavone	188316	Cathepsin D	CTSD	P07339	0.111502	CHEMBL2581	Protease
17	Moslosooflavone	188316	G protein-coupled receptor kinase 6	GRK6	P43250	0.111502	CHEMBL6144	Kinase
17	Moslosooflavone	188316	Kinesin-1 heavy chain/ Tyrosine-protein kinase receptor RET	RET	P07949	0.111502	CHEMBL2041	Kinase
17	Moslosooflavone	188316	Lysine-specific demethylase 4D-like	KDM4E	B2RXH2	0.111502	CHEMBL1293226	Eraser
17	Moslosooflavone	188316	Carbonic anhydrase XIII	CA13	Q8N1Q1	0.111502	CHEMBL3912	Lyase
17	Moslosooflavone	188316	Serine/threonine-protein kinase Aurora-B	AURKB	Q96GD4	0.111502	CHEMBL2185	Kinase
17	Moslosooflavone	188316	Transthyretin	TTR	P02766	0.111502	CHEMBL3194	Secreted protein
17	Moslosooflavone	188316	Tyrosine-protein kinase LCK	LCK	P06239	0.111502	CHEMBL258	Kinase
17	Moslosooflavone	188316	Insulin-like growth factor I receptor	IGF1R	P08069	0.111502	CHEMBL1957	Kinase
17	Moslosooflavone	188316	Cyclin-dependent kinase 2	CDK2	P24941	0.111502	CHEMBL301	Kinase
17	Moslosooflavone	188316	Interleukin-8 receptor B	CXCR2	P25025	0.111502	CHEMBL2434	Family A G protein-coupled receptor
17	Moslosooflavone	188316	Coagulation factor XII	F12	P00748	0.111502	CHEMBL2821	Protease
18	Eriodictyol	440735	Carbonic anhydrase VII	CA7	P43166	1	CHEMBL2326	Lyase
18	Eriodictyol	440735	Carbonic anhydrase XII	CA12	O43570	1	CHEMBL3242	Lyase
18	Eriodictyol	440735	Carbonic anhydrase IV	CA4	P22748	1	CHEMBL3729	Lyase
18	Eriodictyol	440735	Cytochrome P450 1B1	CYP1B1	Q16678	1	CHEMBL4878	Cytochrome P450
18	Eriodictyol	440735	Cytochrome P450 19A1	CYP19A1	P11511	0.666319	CHEMBL1978	Cytochrome P450
18	Eriodictyol	440735	Cyclooxygenase-1	PTGS1	P23219	0.303816	CHEMBL221	Oxidoreductase
18	Eriodictyol	440735	Multidrug resistance-associated protein 1	ABCC1	P33527	0.22133	CHEMBL3004	Primary active transporter
18	Eriodictyol	440735	Estradiol 17-beta-dehydrogenase 1	HSD17B1	P14061	0.22133	CHEMBL3181	Enzyme
18	Eriodictyol	440735	Testis-specific androgen-binding protein	SHBG	P04278	0.22133	CHEMBL3305	Secreted protein
18	Eriodictyol	440735	Carbonyl reductase [NADPH] 1	CBR1	P16152	0.22133	CHEMBL5586	Enzyme
18	Eriodictyol	440735	Estrogen receptor alpha	ESR1	P03372	0.213126	CHEMBL206	Nuclear receptor
18	Eriodictyol	440735	Estrogen receptor beta	ESR2	Q92731	0.180252	CHEMBL242	Nuclear receptor
18	Eriodictyol	440735	Taste receptor type 2 member 31	TAS2R31	P59538	0.130792	CHEMBL2034804	Taste family G protein-coupled receptor
18	Eriodictyol	440735	Adenosine A1 receptor (by homology)	ADORA1	P30542	0.130792	CHEMBL226	Family A G protein-coupled receptor
18	Eriodictyol	440735	Adenosine A3 receptor	ADORA3	P0DMS8	0.130792	CHEMBL256	Family A G protein-coupled receptor
18	Eriodictyol	440735	Monoamine oxidase B	MAOB	P27338	0.122582	CHEMBL2039	Oxidoreductase
18	Eriodictyol	440735	ATP-binding cassette sub-family G member 2	ABCG2	Q9UNQ0	0.122582	CHEMBL5393	Primary active transporter
18	Eriodictyol	440735	Matrix metalloproteinase 13	MMP13	P45452	0.1061	CHEMBL280	Protease
19	(+)-Syringaresinol	443023	Arachidonate 5-lipoxygenase	ALOX5	P09917	0.106166	CHEMBL215	Oxidoreductase
19	(+)-Syringaresinol	443023	Platelet activating factor receptor	PTAFR	P25105	0.106166	CHEMBL250	Family A G protein-coupled receptor
19	(+)-Syringaresinol	443023	Induced myeloid leukemia cell differentiation protein Mcl-1	MCL1	Q07820	0.106166	CHEMBL4361	Other cytosolic protein
19	(+)-Syringaresinol	443023	c-Jun N-terminal kinase 2	MAPK9	P45984	0.106166	CHEMBL4179	Kinase
19	(+)-Syringaresinol	443023	Testis-specific androgen-binding protein	SHBG	P04278	0.106166	CHEMBL3305	Secreted protein
19	(+)-Syringaresinol	443023	Sodium/glucose cotransporter 2	SLC5A2	P31639	0.106166	CHEMBL3884	Electrochemical transporter
19	(+)-Syringaresinol	443023	Acyl coenzyme A:cholesterol acyltransferase 1	SOAT1	P35610	0.106166	CHEMBL2782	Enzyme
19	(+)-Syringaresinol	443023	Hypoxia-inducible factor 1 alpha (by homology)	HIF1A	Q16665	0.106166	CHEMBL4261	Transcription factor
19	(+)-Syringaresinol	443023	Acyl coenzyme A:cholesterol acyltransferase 2	SOAT2	O75908	0.106166	CHEMBL4465	Enzyme
19	(+)-Syringaresinol	443023	Norepinephrine transporter	SLC6A2	P23975	0.106166	CHEMBL222	Electrochemical transporter
19	(+)-Syringaresinol	443023	Serotonin transporter	SLC6A4	P31645	0.106166	CHEMBL228	Electrochemical transporter
19	(+)-Syringaresinol	443023	PI3-kinase p110-gamma subunit	PIK3CG	P48736	0.106166	CHEMBL3267	Enzyme
19	(+)-Syringaresinol	443023	PI3-kinase p110-alpha subunit	PIK3CA	P42336	0.106166	CHEMBL4005	Enzyme
19	(+)-Syringaresinol	443023	Cannabinoid receptor 2	CNR2	P34972	0.106166	CHEMBL253	Family A G protein-coupled receptor
20	Negletein	471719	Aldose reductase (by homology)	AKR1B1	P15121	0.410761	CHEMBL1900	Enzyme
20	Negletein	471719	Adenosine A1 receptor	ADORA1	P30542	0.180252	CHEMBL226	Family A G protein-coupled receptor
20	Negletein	471719	Adenosine A2a receptor	ADORA2A	P29274	0.180252	CHEMBL251	Family A G protein-coupled receptor
20	Negletein	471719	P-glycoprotein 1	ABCB1	P08183	0.180252	CHEMBL4302	Primary active transporter
20	Negletein	471719	Receptor-type tyrosine-protein phosphatase S	PTPRS	Q13332	0.163737	CHEMBL2396508	Phosphatase
20	Negletein	471719	ATP-binding cassette sub-family G member 2	ABCG2	Q9UNQ0	0.155528	CHEMBL5393	Primary active transporter
20	Negletein	471719	Lysine-specific demethylase 4D-like	KDM4E	B2RXH2	0.139062	CHEMBL1293226	Eraser
20	Negletein	471719	Plasminogen	PLG	P00747	0.130792	CHEMBL1801	Protease
20	Negletein	471719	Stem cell growth factor receptor	KIT	P10721	0.122582	CHEMBL1936	Kinase
20	Negletein	471719	Adenosine A3 receptor	ADORA3	P0DMS8	0.122582	CHEMBL256	Family A G protein-coupled receptor
20	Negletein	471719	AMY1C	AMY1A	P04745	0.122582	CHEMBL2478	Enzyme
20	Negletein	471719	Cyclin-dependent kinase 6	CDK6	Q00534	0.122582	CHEMBL2508	Kinase
20	Negletein	471719	Carbonyl reductase [NADPH] 1	CBR1	P16152	0.122582	CHEMBL5586	Enzyme
20	Negletein	471719	Arachidonate 15-lipoxygenase	ALOX15	P16050	0.114338	CHEMBL2903	Enzyme
20	Negletein	471719	Serine/threonine-protein kinase PIM1	PIM1	P11309	0.114338	CHEMBL2147	Kinase
20	Negletein	471719	Tyrosine-protein kinase receptor FLT3	FLT3	P36888	0.114338	CHEMBL1974	Kinase
20	Negletein	471719	Carbonic anhydrase VII	CA7	P43166	0.114338	CHEMBL2326	Lyase
20	Negletein	471719	Carbonic anhydrase XII	CA12	O43570	0.114338	CHEMBL3242	Lyase
20	Negletein	471719	Cytochrome P450 1B1	CYP1B1	Q16678	0.114338	CHEMBL4878	Cytochrome P450
20	Negletein	471719	Cyclin-dependent kinase 1	CDK1	P06493	0.114338	CHEMBL308	Kinase
20	Negletein	471719	Arachidonate 12-lipoxygenase	ALOX12	P18054	0.114338	CHEMBL3687	Enzyme
20	Negletein	471719	Xanthine dehydrogenase	XDH	P47989	0.1061	CHEMBL1929	Oxidoreductase
20	Negletein	471719	Transthyretin	TTR	P02766	0.1061	CHEMBL3194	Secreted protein
20	Negletein	471719	Cystic fibrosis transmembrane conductance regulator	CFTR	P13569	0.1061	CHEMBL4051	Other ion channel
20	Negletein	471719	Aldo-keto reductase family 1 member B10	AKR1B10	O60218	0.1061	CHEMBL5983	Enzyme
20	Negletein	471719	Cytochrome P450 19A1	CYP19A1	P11511	0.1061	CHEMBL1978	Cytochrome P450
20	Negletein	471719	Carbonic anhydrase II	CA2	P00918	0.1061	CHEMBL205	Lyase
20	Negletein	471719	Carbonic anhydrase I	CA1	P00915	0.1061	CHEMBL261	Lyase
20	Negletein	471719	Carbonic anhydrase IX	CA9	Q16790	0.1061	CHEMBL3594	Lyase
20	Negletein	471719	Multidrug resistance-associated protein 1	ABCC1	P33527	0.1061	CHEMBL3004	Primary active transporter
20	Negletein	471719	Monoamine oxidase A	MAOA	P21397	0.1061	CHEMBL1951	Oxidoreductase
20	Negletein	471719	Delta opioid receptor	OPRD1	P41143	0.1061	CHEMBL236	Family A G protein-coupled receptor
20	Negletein	471719	Nitric oxide synthase, inducible (by homology)	NOS2	P35228	0.1061	CHEMBL4481	Enzyme
20	Negletein	471719	G protein-coupled receptor kinase 6	GRK6	P43250	0.1061	CHEMBL6144	Kinase
20	Negletein	471719	Cyclin-dependent kinase 5/CDK5 activator 1	CDK5R1	Q15078	0.1061	CHEMBL1907600	Kinase
20	Negletein	471719	Monoamine oxidase B	MAOB	P27338	0.1061	CHEMBL2039	Oxidoreductase
20	Negletein	471719	Cyclin-dependent kinase 1/cyclin B	CCNB3	Q8WWL7	0.1061	CHEMBL2094127	Other cytosolic protein
20	Negletein	471719	Glyoxalase I	GLO1	Q04760	0.1061	CHEMBL2424	Enzyme
20	Negletein	471719	Lymphocyte differentiation antigen CD38	CD38	P28907	0.1061	CHEMBL4660	Enzyme
20	Negletein	471719	Arginase-1 (by homology)	ARG1	P05089	0.1061	CHEMBL1075097	Enzyme
21	(2R)-7-hydroxy-5-methoxy-2-phenylchroman-4-one	821279	Cytochrome P450 19A1	CYP19A1	P11511	0.567515	CHEMBL1978	Cytochrome P450
21	(2R)-7-hydroxy-5-methoxy-2-phenylchroman-4-one	821279	Carbonic anhydrase VII	CA7	P43166	0.379092	CHEMBL2326	Lyase
21	(2R)-7-hydroxy-5-methoxy-2-phenylchroman-4-one	821279	Carbonic anhydrase XII	CA12	O43570	0.379092	CHEMBL3242	Lyase
21	(2R)-7-hydroxy-5-methoxy-2-phenylchroman-4-one	821279	Monoamine oxidase B	MAOB	P27338	0.379092	CHEMBL2039	Oxidoreductase
21	(2R)-7-hydroxy-5-methoxy-2-phenylchroman-4-one	821279	Testis-specific androgen-binding protein	SHBG	P04278	0.34627	CHEMBL3305	Secreted protein
21	(2R)-7-hydroxy-5-methoxy-2-phenylchroman-4-one	821279	Adenosine A1 receptor	ADORA1	P30542	0.329868	CHEMBL226	Family A G protein-coupled receptor
21	(2R)-7-hydroxy-5-methoxy-2-phenylchroman-4-one	821279	Adenosine A3 receptor	ADORA3	P0DMS8	0.321691	CHEMBL256	Family A G protein-coupled receptor
21	(2R)-7-hydroxy-5-methoxy-2-phenylchroman-4-one	821279	Estradiol 17-beta-dehydrogenase 1	HSD17B1	P14061	0.313573	CHEMBL3181	Enzyme
21	(2R)-7-hydroxy-5-methoxy-2-phenylchroman-4-one	821279	ATP-binding cassette sub-family G member 2	ABCG2	Q9UNQ0	0.305318	CHEMBL5393	Primary active transporter
21	(2R)-7-hydroxy-5-methoxy-2-phenylchroman-4-one	821279	Taste receptor type 2 member 31	TAS2R31	P59538	0.256228	CHEMBL2034804	Taste family G protein-coupled receptor
21	(2R)-7-hydroxy-5-methoxy-2-phenylchroman-4-one	821279	Estrogen receptor beta	ESR2	Q92731	0.207054	CHEMBL242	Nuclear receptor
21	(2R)-7-hydroxy-5-methoxy-2-phenylchroman-4-one	821279	Estrogen receptor alpha	ESR1	P03372	0.198834	CHEMBL206	Nuclear receptor
21	(2R)-7-hydroxy-5-methoxy-2-phenylchroman-4-one	821279	Cytochrome P450 1B1	CYP1B1	Q16678	0.190657	CHEMBL4878	Cytochrome P450
21	(2R)-7-hydroxy-5-methoxy-2-phenylchroman-4-one	821279	Carbonic anhydrase IV	CA4	P22748	0.166097	CHEMBL3729	Lyase
21	(2R)-7-hydroxy-5-methoxy-2-phenylchroman-4-one	821279	Cyclooxygenase-1	PTGS1	P23219	0.157929	CHEMBL221	Oxidoreductase
21	(2R)-7-hydroxy-5-methoxy-2-phenylchroman-4-one	821279	Metabotropic glutamate receptor 5	GRM5	P41594	0.157929	CHEMBL3227	Family C G protein-coupled receptor
21	(2R)-7-hydroxy-5-methoxy-2-phenylchroman-4-one	821279	Carbonyl reductase [NADPH] 1	CBR1	P16152	0.141522	CHEMBL5586	Enzyme
21	(2R)-7-hydroxy-5-methoxy-2-phenylchroman-4-one	821279	Aldo-keto-reductase family 1 member C3	AKR1C3	P42330	0.133338	CHEMBL4681	Enzyme
21	(2R)-7-hydroxy-5-methoxy-2-phenylchroman-4-one	821279	Multidrug resistance-associated protein 1	ABCC1	P33527	0.125143	CHEMBL3004	Primary active transporter
21	(2R)-7-hydroxy-5-methoxy-2-phenylchroman-4-one	821279	Beta-secretase 1	BACE1	P56817	0.116965	CHEMBL4822	Protease
21	(2R)-7-hydroxy-5-methoxy-2-phenylchroman-4-one	821279	Carboxylesterase 2	CES2	O00748	0.108771	CHEMBL3180	Enzyme
21	(2R)-7-hydroxy-5-methoxy-2-phenylchroman-4-one	821279	Phospholipase A2 group 1B	PLA2G1B	P04054	0.108771	CHEMBL4426	Enzyme
21	(2R)-7-hydroxy-5-methoxy-2-phenylchroman-4-one	821279	Matrix metalloproteinase 13	MMP13	P45452	0.108771	CHEMBL280	Protease
21	(2R)-7-hydroxy-5-methoxy-2-phenylchroman-4-one	821279	Butyrylcholinesterase	BCHE	P06276	0.108771	CHEMBL1914	Hydrolase
21	(2R)-7-hydroxy-5-methoxy-2-phenylchroman-4-one	821279	Matrix metalloproteinase 12	MMP12	P39900	0.100579	CHEMBL4393	Protease
21	(2R)-7-hydroxy-5-methoxy-2-phenylchroman-4-one	821279	Acyl coenzyme A:cholesterol acyltransferase	CES1	P23141	0.100579	CHEMBL2265	Enzyme
21	(2R)-7-hydroxy-5-methoxy-2-phenylchroman-4-one	821279	Peroxisome proliferator-activated receptor gamma	PPARG	P37231	0.100579	CHEMBL235	Nuclear receptor
21	(2R)-7-hydroxy-5-methoxy-2-phenylchroman-4-one	821279	DNA polymerase beta (by homology)	POLB	P06746	0.100579	CHEMBL2392	Enzyme
21	(2R)-7-hydroxy-5-methoxy-2-phenylchroman-4-one	821279	Phospholipase A2 group V	PLA2G5	P39877	0.100579	CHEMBL4323	Enzyme
21	(2R)-7-hydroxy-5-methoxy-2-phenylchroman-4-one	821279	Plasminogen activator inhibitor-1	SERPINE1	P05121	0.100579	CHEMBL3475	Secreted protein
21	(2R)-7-hydroxy-5-methoxy-2-phenylchroman-4-one	821279	Sodium/glucose cotransporter 2	SLC5A2	P31639	0.100579	CHEMBL3884	Electrochemical transporter
21	(2R)-7-hydroxy-5-methoxy-2-phenylchroman-4-one	821279	Serine/threonine-protein kinase/endoribonuclease IRE1	ERN1	O75460	0.100579	CHEMBL1163101	Enzyme
21	(2R)-7-hydroxy-5-methoxy-2-phenylchroman-4-one	821279	Endothelin receptor ET-A	EDNRA	P25101	0.100579	CHEMBL252	Family A G protein-coupled receptor
21	(2R)-7-hydroxy-5-methoxy-2-phenylchroman-4-one	821279	Ribosomal protein S6 kinase alpha 2	RPS6KA2	Q15349	0.100579	CHEMBL3906	Kinase
21	(2R)-7-hydroxy-5-methoxy-2-phenylchroman-4-one	821279	Histone deacetylase 2	HDAC2	Q92769	0.100579	CHEMBL1937	Eraser
21	(2R)-7-hydroxy-5-methoxy-2-phenylchroman-4-one	821279	Kallikrein 2	KLK2	P20151	0.100579	CHEMBL2442	Protease
21	(2R)-7-hydroxy-5-methoxy-2-phenylchroman-4-one	821279	Group X secretory phospholipase A2	PLA2G10	O15496	0.100579	CHEMBL4342	Enzyme
21	(2R)-7-hydroxy-5-methoxy-2-phenylchroman-4-one	821279	Carbonic anhydrase II	CA2	P00918	0.100579	CHEMBL205	Lyase
21	(2R)-7-hydroxy-5-methoxy-2-phenylchroman-4-one	821279	Carbonic anhydrase I	CA1	P00915	0.100579	CHEMBL261	Lyase
21	(2R)-7-hydroxy-5-methoxy-2-phenylchroman-4-one	821279	Phospholipase A2 group IIA	PLA2G2A	P14555	0.100579	CHEMBL3474	Enzyme
21	(2R)-7-hydroxy-5-methoxy-2-phenylchroman-4-one	821279	Hepatocyte growth factor receptor	MET	P08581	0.100579	CHEMBL3717	Kinase
21	(2R)-7-hydroxy-5-methoxy-2-phenylchroman-4-one	821279	D-amino-acid oxidase	DAO	P14920	0.100579	CHEMBL5485	Enzyme
21	(2R)-7-hydroxy-5-methoxy-2-phenylchroman-4-one	821279	Alkaline phosphatase placental-like	ALPG	P10696	0.100579	CHEMBL3402	Enzyme
21	(2R)-7-hydroxy-5-methoxy-2-phenylchroman-4-one	821279	Acetylcholinesterase	ACHE	P22303	0.100579	CHEMBL220	Hydrolase
21	(2R)-7-hydroxy-5-methoxy-2-phenylchroman-4-one	821279	Protein kinase C mu	PRKD1	Q15139	0.100579	CHEMBL3863	Kinase
21	(2R)-7-hydroxy-5-methoxy-2-phenylchroman-4-one	821279	Serine/threonine-protein kinase Chk1	CHEK1	O14757	0.100579	CHEMBL4630	Kinase
21	(2R)-7-hydroxy-5-methoxy-2-phenylchroman-4-one	821279	Vascular endothelial growth factor receptor 2	KDR	P35968	0.100579	CHEMBL279	Kinase
21	(2R)-7-hydroxy-5-methoxy-2-phenylchroman-4-one	821279	Retinoid X receptor alpha	RXRA	P19793	0.100579	CHEMBL2061	Nuclear receptor
21	(2R)-7-hydroxy-5-methoxy-2-phenylchroman-4-one	821279	Glyceraldehyde-3-phosphate dehydrogenase liver	GAPDH	P04406	0.100579	CHEMBL2284	Oxidoreductase
21	(2R)-7-hydroxy-5-methoxy-2-phenylchroman-4-one	821279	Phosphodiesterase 4B	PDE4B	Q07343	0.100579	CHEMBL275	Phosphodiesterase
21	(2R)-7-hydroxy-5-methoxy-2-phenylchroman-4-one	821279	Signal transducer and activator of transcription 3	STAT3	P40763	0.100579	CHEMBL4026	Transcription factor
21	(2R)-7-hydroxy-5-methoxy-2-phenylchroman-4-one	821279	Egl nine homolog 1	EGLN1	Q9GZT9	0.100579	CHEMBL5697	Oxidoreductase
21	(2R)-7-hydroxy-5-methoxy-2-phenylchroman-4-one	821279	Tyrosine-protein kinase SRC	SRC	P12931	0.100579	CHEMBL267	Kinase
21	(2R)-7-hydroxy-5-methoxy-2-phenylchroman-4-one	821279	Arachidonate 12-lipoxygenase	ALOX12	P18054	0.100579	CHEMBL3687	Enzyme
21	(2R)-7-hydroxy-5-methoxy-2-phenylchroman-4-one	821279	Fatty acid desaturase 1	FADS1	O60427	0.100579	CHEMBL5840	Enzyme
21	(2R)-7-hydroxy-5-methoxy-2-phenylchroman-4-one	821279	P-glycoprotein 1	ABCB1	P08183	0.100579	CHEMBL4302	Primary active transporter
21	(2R)-7-hydroxy-5-methoxy-2-phenylchroman-4-one	821279	Carbonic anhydrase IX	CA9	Q16790	0.100579	CHEMBL3594	Lyase
21	(2R)-7-hydroxy-5-methoxy-2-phenylchroman-4-one	821279	Macrophage migration inhibitory factor	MIF	P14174	0.100579	CHEMBL2085	Enzyme
21	(2R)-7-hydroxy-5-methoxy-2-phenylchroman-4-one	821279	Aldose reductase	AKR1B1	P15121	0.100579	CHEMBL1900	Enzyme
21	(2R)-7-hydroxy-5-methoxy-2-phenylchroman-4-one	821279	Metabotropic glutamate receptor 4	GRM4	Q14833	0.100579	CHEMBL2736	Family C G protein-coupled receptor
21	(2R)-7-hydroxy-5-methoxy-2-phenylchroman-4-one	821279	Estradiol 17-beta-dehydrogenase 3	HSD17B3	P37058	0.100579	CHEMBL4234	Enzyme
21	(2R)-7-hydroxy-5-methoxy-2-phenylchroman-4-one	821279	Macrophage colony stimulating factor receptor	CSF1R	P07333	0.100579	CHEMBL1844	Kinase
21	(2R)-7-hydroxy-5-methoxy-2-phenylchroman-4-one	821279	Adenosine A2b receptor	ADORA2B	P29275	0.100579	CHEMBL255	Family A G protein-coupled receptor
21	(2R)-7-hydroxy-5-methoxy-2-phenylchroman-4-one	821279	Hexokinase type IV	GCK	P35557	0.100579	CHEMBL3820	Enzyme
21	(2R)-7-hydroxy-5-methoxy-2-phenylchroman-4-one	821279	Monoamine oxidase A	MAOA	P21397	0.100579	CHEMBL1951	Oxidoreductase
21	(2R)-7-hydroxy-5-methoxy-2-phenylchroman-4-one	821279	MAP kinase-interacting serine/threonine-protein kinase MNK1	MKNK1	Q9BUB5	0.100579	CHEMBL4718	Kinase
21	(2R)-7-hydroxy-5-methoxy-2-phenylchroman-4-one	821279	Kinesin-1 heavy chain/ Tyrosine-protein kinase receptor RET	RET	P07949	0.100579	CHEMBL2041	Kinase
21	(2R)-7-hydroxy-5-methoxy-2-phenylchroman-4-one	821279	Tyrosine-protein kinase JAK3	JAK3	P52333	0.100579	CHEMBL2148	Kinase
21	(2R)-7-hydroxy-5-methoxy-2-phenylchroman-4-one	821279	Caspase-6	CASP6	P55212	0.100579	CHEMBL3308	Protease
21	(2R)-7-hydroxy-5-methoxy-2-phenylchroman-4-one	821279	Prostanoid EP3 receptor	PTGER3	P43115	0.100579	CHEMBL3710	Family A G protein-coupled receptor
21	(2R)-7-hydroxy-5-methoxy-2-phenylchroman-4-one	821279	Serine/threonine-protein kinase PIM1	PIM1	P11309	0.100579	CHEMBL2147	Kinase
21	(2R)-7-hydroxy-5-methoxy-2-phenylchroman-4-one	821279	Death-associated protein kinase 3	DAPK3	O43293	0.100579	CHEMBL2468	Kinase
21	(2R)-7-hydroxy-5-methoxy-2-phenylchroman-4-one	821279	Glycogen synthase kinase-3 alpha	GSK3A	P49840	0.100579	CHEMBL2850	Kinase
21	(2R)-7-hydroxy-5-methoxy-2-phenylchroman-4-one	821279	AMP-activated protein kinase, beta-1 subunit	PRKAB1	Q9Y478	0.100579	CHEMBL3847	Kinase
21	(2R)-7-hydroxy-5-methoxy-2-phenylchroman-4-one	821279	Serine/threonine-protein kinase PIM2	PIM2	Q9P1W9	0.100579	CHEMBL4523	Kinase
21	(2R)-7-hydroxy-5-methoxy-2-phenylchroman-4-one	821279	MAP kinase-activated protein kinase 2	MAPKAPK2	P49137	0.100579	CHEMBL2208	Kinase
21	(2R)-7-hydroxy-5-methoxy-2-phenylchroman-4-one	821279	Tyrosine-protein kinase JAK2	JAK2	O60674	0.100579	CHEMBL2971	Kinase
21	(2R)-7-hydroxy-5-methoxy-2-phenylchroman-4-one	821279	Cyclin-dependent kinase 1	CDK1	P06493	0.100579	CHEMBL308	Kinase
21	(2R)-7-hydroxy-5-methoxy-2-phenylchroman-4-one	821279	Calcium-activated potassium channel subunit alpha-1	KCNMA1	Q12791	0.100579	CHEMBL4304	Voltage-gated ion channel
21	(2R)-7-hydroxy-5-methoxy-2-phenylchroman-4-one	821279	Fibroblast growth factor receptor 1	FGFR1	P11362	0.100579	CHEMBL3650	Kinase
21	(2R)-7-hydroxy-5-methoxy-2-phenylchroman-4-one	821279	Glycogen synthase kinase-3 beta	GSK3B	P49841	0.100579	CHEMBL262	Kinase
21	(2R)-7-hydroxy-5-methoxy-2-phenylchroman-4-one	821279	Tankyrase-2	TNKS2	Q9H2K2	0.100579	CHEMBL6154	Enzyme
21	(2R)-7-hydroxy-5-methoxy-2-phenylchroman-4-one	821279	Tankyrase-1	TNKS	O95271	0.100579	CHEMBL6164	Enzyme
21	(2R)-7-hydroxy-5-methoxy-2-phenylchroman-4-one	821279	Adenosine A2a receptor	ADORA2A	P29274	0.100579	CHEMBL251	Family A G protein-coupled receptor
21	(2R)-7-hydroxy-5-methoxy-2-phenylchroman-4-one	821279	Histone deacetylase 5	HDAC5	Q9UQL6	0.100579	CHEMBL2563	Eraser
21	(2R)-7-hydroxy-5-methoxy-2-phenylchroman-4-one	821279	Histone deacetylase 7	HDAC7	Q8WUI4	0.100579	CHEMBL2716	Eraser
21	(2R)-7-hydroxy-5-methoxy-2-phenylchroman-4-one	821279	Histone deacetylase 4	HDAC4	P56524	0.100579	CHEMBL3524	Eraser
21	(2R)-7-hydroxy-5-methoxy-2-phenylchroman-4-one	821279	Myosin light chain kinase, smooth muscle	MYLK	Q15746	0.100579	CHEMBL2428	Kinase
21	(2R)-7-hydroxy-5-methoxy-2-phenylchroman-4-one	821279	Cyclooxygenase-2	PTGS2	P35354	0.100579	CHEMBL230	Oxidoreductase
21	(2R)-7-hydroxy-5-methoxy-2-phenylchroman-4-one	821279	Uridine phosphorylase 1 (by homology)	UPP1	Q16831	0.100579	CHEMBL4811	Enzyme
21	(2R)-7-hydroxy-5-methoxy-2-phenylchroman-4-one	821279	LDL-associated phospholipase A2	PLA2G7	Q13093	0.100579	CHEMBL3514	Enzyme
21	(2R)-7-hydroxy-5-methoxy-2-phenylchroman-4-one	821279	Plectin	PLEC	Q15149	0.100579	CHEMBL1293240	Unclassified protein
21	(2R)-7-hydroxy-5-methoxy-2-phenylchroman-4-one	821279	Estradiol 17-beta-dehydrogenase 2	HSD17B2	P37059	0.100579	CHEMBL2789	Enzyme
21	(2R)-7-hydroxy-5-methoxy-2-phenylchroman-4-one	821279	Casein kinase I alpha	CSNK1A1	P48729	0.100579	CHEMBL2793	Kinase
21	(2R)-7-hydroxy-5-methoxy-2-phenylchroman-4-one	821279	Casein kinase I delta	CSNK1D	P48730	0.100579	CHEMBL2828	Kinase
21	(2R)-7-hydroxy-5-methoxy-2-phenylchroman-4-one	821279	Serine/threonine-protein kinase PLK4	PLK4	O00444	0.100579	CHEMBL3788	Kinase
21	(2R)-7-hydroxy-5-methoxy-2-phenylchroman-4-one	821279	Fibroblast activation protein alpha (by homology)	FAP	Q12884	0.100579	CHEMBL4683	Protease
21	(2R)-7-hydroxy-5-methoxy-2-phenylchroman-4-one	821279	Nitric-oxide synthase, endothelial (by homology)	NOS3	P29474	0.100579	CHEMBL4803	Enzyme
21	(2R)-7-hydroxy-5-methoxy-2-phenylchroman-4-one	821279	Phosphodiesterase 2A	PDE2A	O00408	0.100579	CHEMBL2652	Phosphodiesterase
21	(2R)-7-hydroxy-5-methoxy-2-phenylchroman-4-one	821279	Phosphodiesterase 10A	PDE10A	Q9Y233	0.100579	CHEMBL4409	Phosphodiesterase
22	Acacetin	5280442	Cytochrome P450 1B1	CYP1B1	Q16678	1	CHEMBL4878	Cytochrome P450
22	Acacetin	5280442	Cytochrome P450 19A1	CYP19A1	P11511	0.526222	CHEMBL1978	Cytochrome P450
22	Acacetin	5280442	Carbonic anhydrase VII	CA7	P43166	0.402643	CHEMBL2326	Lyase
22	Acacetin	5280442	Carbonic anhydrase XII	CA12	O43570	0.402643	CHEMBL3242	Lyase
22	Acacetin	5280442	Carbonic anhydrase IV	CA4	P22748	0.402643	CHEMBL3729	Lyase
22	Acacetin	5280442	Carbonyl reductase [NADPH] 1	CBR1	P16152	0.402643	CHEMBL5586	Enzyme
22	Acacetin	5280442	Multidrug resistance-associated protein 1	ABCC1	P33527	0.320219	CHEMBL3004	Primary active transporter
22	Acacetin	5280442	P-glycoprotein 1	ABCB1	P08183	0.312022	CHEMBL4302	Primary active transporter
22	Acacetin	5280442	Tankyrase-2	TNKS2	Q9H2K2	0.22133	CHEMBL6154	Enzyme
22	Acacetin	5280442	Tankyrase-1	TNKS	O95271	0.22133	CHEMBL6164	Enzyme
22	Acacetin	5280442	Estrogen receptor alpha	ESR1	P03372	0.204882	CHEMBL206	Nuclear receptor
22	Acacetin	5280442	Estrogen receptor beta	ESR2	Q92731	0.204882	CHEMBL242	Nuclear receptor
22	Acacetin	5280442	Estradiol 17-beta-dehydrogenase 2	HSD17B2	P37059	0.204882	CHEMBL2789	Enzyme
22	Acacetin	5280442	Cyclin-dependent kinase 5/CDK5 activator 1	CDK5R1	Q15078	0.196657	CHEMBL1907600	Kinase
22	Acacetin	5280442	Cyclin-dependent kinase 5/CDK5 activator 1	CDK5	Q00535	0.196657	CHEMBL1907600	Kinase
22	Acacetin	5280442	Xanthine dehydrogenase	XDH	P47989	0.196657	CHEMBL1929	Oxidoreductase
22	Acacetin	5280442	Cyclin-dependent kinase 1/cyclin B	CCNB3	Q8WWL7	0.196657	CHEMBL2094127	Other cytosolic protein
22	Acacetin	5280442	Cyclin-dependent kinase 1/cyclin B	CDK1	P06493	0.196657	CHEMBL2094127	Other cytosolic protein
22	Acacetin	5280442	Cyclin-dependent kinase 1/cyclin B	CCNB1	P14635	0.196657	CHEMBL2094127	Other cytosolic protein
22	Acacetin	5280442	Cyclin-dependent kinase 1/cyclin B	CCNB2	O95067	0.196657	CHEMBL2094127	Other cytosolic protein
22	Acacetin	5280442	Acetylcholinesterase	ACHE	P22303	0.196657	CHEMBL220	Hydrolase
22	Acacetin	5280442	Cyclin-dependent kinase 6	CDK6	Q00534	0.196657	CHEMBL2508	Kinase
22	Acacetin	5280442	NADPH oxidase 4	NOX4	Q9NPH5	0.180252	CHEMBL1250375	Enzyme
22	Acacetin	5280442	Aldose reductase	AKR1B1	P15121	0.171979	CHEMBL1900	Enzyme
22	Acacetin	5280442	ATP-binding cassette sub-family G member 2	ABCG2	Q9UNQ0	0.171979	CHEMBL5393	Primary active transporter
22	Acacetin	5280442	Tyrosine-protein kinase receptor FLT3	FLT3	P36888	0.171979	CHEMBL1974	Kinase
22	Acacetin	5280442	Estradiol 17-beta-dehydrogenase 1	HSD17B1	P14061	0.171979	CHEMBL3181	Enzyme
22	Acacetin	5280442	Tyrosine-protein kinase LCK	LCK	P06239	0.171979	CHEMBL258	Kinase
22	Acacetin	5280442	Monoamine oxidase A	MAOA	P21397	0.171979	CHEMBL1951	Oxidoreductase
22	Acacetin	5280442	Adenosine A1 receptor (by homology)	ADORA1	P30542	0.171979	CHEMBL226	Family A G protein-coupled receptor
22	Acacetin	5280442	Adenosine A2a receptor	ADORA2A	P29274	0.171979	CHEMBL251	Family A G protein-coupled receptor
22	Acacetin	5280442	Stem cell growth factor receptor	KIT	P10721	0.163737	CHEMBL1936	Kinase
22	Acacetin	5280442	Delta opioid receptor	OPRD1	P41143	0.163737	CHEMBL236	Family A G protein-coupled receptor
22	Acacetin	5280442	Tyrosine-protein kinase SYK	SYK	P43405	0.155528	CHEMBL2599	Kinase
22	Acacetin	5280442	Glycogen synthase kinase-3 beta	GSK3B	P49841	0.155528	CHEMBL262	Kinase
22	Acacetin	5280442	Transthyretin	TTR	P02766	0.155528	CHEMBL3194	Secreted protein
22	Acacetin	5280442	Aldo-keto reductase family 1 member B10	AKR1B10	O60218	0.155528	CHEMBL5983	Enzyme
22	Acacetin	5280442	Arachidonate 15-lipoxygenase	ALOX15	P16050	0.155528	CHEMBL2903	Enzyme
22	Acacetin	5280442	Arachidonate 12-lipoxygenase	ALOX12	P18054	0.155528	CHEMBL3687	Enzyme
22	Acacetin	5280442	Carbonic anhydrase II	CA2	P00918	0.147257	CHEMBL205	Lyase
22	Acacetin	5280442	Receptor-type tyrosine-protein phosphatase S	PTPRS	Q13332	0.147257	CHEMBL2396508	Phosphatase
22	Acacetin	5280442	Cyclooxygenase-2	PTGS2	P35354	0.139062	CHEMBL230	Oxidoreductase
22	Acacetin	5280442	Casein kinase II alpha	CSNK2A1	P68400	0.139062	CHEMBL3629	Kinase
22	Acacetin	5280442	Cystic fibrosis transmembrane conductance regulator	CFTR	P13569	0.139062	CHEMBL4051	Other ion channel
22	Acacetin	5280442	Plasminogen	PLG	P00747	0.139062	CHEMBL1801	Protease
22	Acacetin	5280442	Carbonic anhydrase I	CA1	P00915	0.139062	CHEMBL261	Lyase
22	Acacetin	5280442	Carbonic anhydrase IX	CA9	Q16790	0.139062	CHEMBL3594	Lyase
22	Acacetin	5280442	G protein-coupled receptor kinase 6	GRK6	P43250	0.139062	CHEMBL6144	Kinase
22	Acacetin	5280442	Induced myeloid leukemia cell differentiation protein Mcl-1	MCL1	Q07820	0.130792	CHEMBL4361	Other cytosolic protein
22	Acacetin	5280442	Serine/threonine-protein kinase PIM1	PIM1	P11309	0.130792	CHEMBL2147	Kinase
22	Acacetin	5280442	Arginase-1 (by homology)	ARG1	P05089	0.130792	CHEMBL1075097	Enzyme
22	Acacetin	5280442	Arachidonate 5-lipoxygenase	ALOX5	P09917	0.122582	CHEMBL215	Oxidoreductase
22	Acacetin	5280442	Poly [ADP-ribose] polymerase-1	PARP1	P09874	0.122582	CHEMBL3105	Enzyme
22	Acacetin	5280442	Beta amyloid A4 protein	APP	P05067	0.122582	CHEMBL2487	Membrane receptor
22	Acacetin	5280442	Lysine-specific demethylase 4D-like	KDM4E	B2RXH2	0.114338	CHEMBL1293226	Eraser
22	Acacetin	5280442	Cyclin-dependent kinase 1	CDK1	P06493	0.114338	CHEMBL308	Kinase
22	Acacetin	5280442	Glyoxalase I	GLO1	Q04760	0.114338	CHEMBL2424	Enzyme
22	Acacetin	5280442	Matrix metalloproteinase 9	MMP9	P14780	0.114338	CHEMBL321	Protease
22	Acacetin	5280442	Matrix metalloproteinase 2	MMP2	P08253	0.114338	CHEMBL333	Protease
22	Acacetin	5280442	Matrix metalloproteinase 12	MMP12	P39900	0.114338	CHEMBL4393	Protease
22	Acacetin	5280442	Lymphocyte differentiation antigen CD38	CD38	P28907	0.114338	CHEMBL4660	Enzyme
22	Acacetin	5280442	DNA topoisomerase I (by homology)	TOP1	P11387	0.114338	CHEMBL1781	Isomerase
22	Acacetin	5280442	Adenosine A3 receptor	ADORA3	P0DMS8	0.1061	CHEMBL256	Family A G protein-coupled receptor
22	Acacetin	5280442	Phospholipase A2 group IIA	PLA2G2A	P14555	0.1061	CHEMBL3474	Enzyme
22	Acacetin	5280442	NEDD8-activating enzyme E1 regulatory subunit	NAE1	Q13564	0.1061	CHEMBL2016431	Unclassified protein
22	Acacetin	5280442	Tyrosinase	TYR	P14679	0.1061	CHEMBL1973	Oxidoreductase
22	Acacetin	5280442	AMY1C	AMY1A	P04745	0.1061	CHEMBL2478	Enzyme
22	Acacetin	5280442	Aryl hydrocarbon receptor	AHR	P35869	0.1061	CHEMBL3201	Transcription factor
22	Acacetin	5280442	Estrogen-related receptor alpha	ESRRA	P11474	0.1061	CHEMBL3429	Nuclear receptor
22	Acacetin	5280442	Solute carrier family 22 member 12	SLC22A12	Q96S37	0.1061	CHEMBL6120	Electrochemical transporter
22	Acacetin	5280442	Telomerase reverse transcriptase	TERT	O14746	0.1061	CHEMBL2916	Enzyme
23	Apigenin	5280443	NADPH oxidase 4	NOX4	Q9NPH5	1	CHEMBL1250375	Enzyme
23	Apigenin	5280443	Aldose reductase (by homology)	AKR1B1	P15121	1	CHEMBL1900	Enzyme
23	Apigenin	5280443	Cyclin-dependent kinase 5/CDK5 activator 1	CDK5R1	Q15078	1	CHEMBL1907600	Kinase
23	Apigenin	5280443	Cyclin-dependent kinase 5/CDK5 activator 1	CDK5	Q00535	1	CHEMBL1907600	Kinase
23	Apigenin	5280443	Xanthine dehydrogenase	XDH	P47989	1	CHEMBL1929	Oxidoreductase
23	Apigenin	5280443	Monoamine oxidase A	MAOA	P21397	1	CHEMBL1951	Oxidoreductase
23	Apigenin	5280443	Tyrosine-protein kinase receptor FLT3	FLT3	P36888	1	CHEMBL1974	Kinase
23	Apigenin	5280443	Cytochrome P450 19A1	CYP19A1	P11511	1	CHEMBL1978	Cytochrome P450
23	Apigenin	5280443	Estrogen receptor alpha	ESR1	P03372	1	CHEMBL206	Nuclear receptor
23	Apigenin	5280443	Cyclin-dependent kinase 1/cyclin B	CCNB3	Q8WWL7	1	CHEMBL2094127	Other cytosolic protein
23	Apigenin	5280443	Cyclin-dependent kinase 1/cyclin B	CDK1	P06493	1	CHEMBL2094127	Other cytosolic protein
23	Apigenin	5280443	Cyclin-dependent kinase 1/cyclin B	CCNB1	P14635	1	CHEMBL2094127	Other cytosolic protein
23	Apigenin	5280443	Cyclin-dependent kinase 1/cyclin B	CCNB2	O95067	1	CHEMBL2094127	Other cytosolic protein
23	Apigenin	5280443	Acetylcholinesterase	ACHE	P22303	1	CHEMBL220	Hydrolase
23	Apigenin	5280443	Adenosine A1 receptor (by homology)	ADORA1	P30542	1	CHEMBL226	Family A G protein-coupled receptor
23	Apigenin	5280443	Cyclooxygenase-2	PTGS2	P35354	1	CHEMBL230	Oxidoreductase
23	Apigenin	5280443	Estrogen receptor beta	ESR2	Q92731	1	CHEMBL242	Nuclear receptor
23	Apigenin	5280443	Cyclin-dependent kinase 6	CDK6	Q00534	1	CHEMBL2508	Kinase
23	Apigenin	5280443	Adenosine A2a receptor (by homology)	ADORA2A	P29274	1	CHEMBL251	Family A G protein-coupled receptor
23	Apigenin	5280443	Tyrosine-protein kinase SYK	SYK	P43405	1	CHEMBL2599	Kinase
23	Apigenin	5280443	Glycogen synthase kinase-3 beta	GSK3B	P49841	1	CHEMBL262	Kinase
23	Apigenin	5280443	Multidrug resistance-associated protein 1	ABCC1	P33527	1	CHEMBL3004	Primary active transporter
23	Apigenin	5280443	Estradiol 17-beta-dehydrogenase 1	HSD17B1	P14061	1	CHEMBL3181	Enzyme
23	Apigenin	5280443	Transthyretin	TTR	P02766	1	CHEMBL3194	Secreted protein
23	Apigenin	5280443	Casein kinase II alpha	CSNK2A1	P68400	1	CHEMBL3629	Kinase
23	Apigenin	5280443	Cystic fibrosis transmembrane conductance regulator	CFTR	P13569	1	CHEMBL4051	Other ion channel
23	Apigenin	5280443	Cytochrome P450 1B1	CYP1B1	Q16678	1	CHEMBL4878	Cytochrome P450
23	Apigenin	5280443	ATP-binding cassette sub-family G member 2	ABCG2	Q9UNQ0	1	CHEMBL5393	Primary active transporter
23	Apigenin	5280443	Aldo-keto reductase family 1 member B10	AKR1B10	O60218	1	CHEMBL5983	Enzyme
23	Apigenin	5280443	Tankyrase-2	TNKS2	Q9H2K2	1	CHEMBL6154	Enzyme
23	Apigenin	5280443	Tankyrase-1	TNKS	O95271	1	CHEMBL6164	Enzyme
23	Apigenin	5280443	Arachidonate 5-lipoxygenase	ALOX5	P09917	0.608509	CHEMBL215	Oxidoreductase
23	Apigenin	5280443	Poly [ADP-ribose] polymerase-1	PARP1	P09874	0.608509	CHEMBL3105	Enzyme
23	Apigenin	5280443	Carbonic anhydrase II	CA2	P00918	0.5429	CHEMBL205	Lyase
23	Apigenin	5280443	Carbonic anhydrase VII	CA7	P43166	0.5429	CHEMBL2326	Lyase
23	Apigenin	5280443	Carbonic anhydrase XII	CA12	O43570	0.5429	CHEMBL3242	Lyase
23	Apigenin	5280443	P-glycoprotein 1	ABCB1	P08183	0.5429	CHEMBL4302	Primary active transporter
23	Apigenin	5280443	Arachidonate 12-lipoxygenase	ALOX12	P18054	0.493789	CHEMBL3687	Enzyme
23	Apigenin	5280443	Carbonic anhydrase IV	CA4	P22748	0.48554	CHEMBL3729	Lyase
23	Apigenin	5280443	Receptor-type tyrosine-protein phosphatase S	PTPRS	Q13332	0.411906	CHEMBL2396508	Phosphatase
23	Apigenin	5280443	Glyoxalase I	GLO1	Q04760	0.370888	CHEMBL2424	Enzyme
23	Apigenin	5280443	Beta amyloid A4 protein	APP	P05067	0.370888	CHEMBL2487	Membrane receptor
23	Apigenin	5280443	Matrix metalloproteinase 9	MMP9	P14780	0.370888	CHEMBL321	Protease
23	Apigenin	5280443	Matrix metalloproteinase 2	MMP2	P08253	0.370888	CHEMBL333	Protease
23	Apigenin	5280443	Matrix metalloproteinase 12	MMP12	P39900	0.370888	CHEMBL4393	Protease
23	Apigenin	5280443	Lymphocyte differentiation antigen CD38	CD38	P28907	0.370888	CHEMBL4660	Enzyme
23	Apigenin	5280443	DNA topoisomerase I (by homology)	TOP1	P11387	0.370888	CHEMBL1781	Isomerase
23	Apigenin	5280443	Arginase-1 (by homology)	ARG1	P05089	0.370888	CHEMBL1075097	Enzyme
23	Apigenin	5280443	Estrogen-related receptor alpha	ESRRA	P11474	0.362675	CHEMBL3429	Nuclear receptor
23	Apigenin	5280443	6-phosphofructo-2-kinase/fructose-2,6-bisphosphatase 3	PFKFB3	Q16875	0.33811	CHEMBL2331053	Enzyme
23	Apigenin	5280443	AMY1C	AMY1A	P04745	0.33811	CHEMBL2478	Enzyme
23	Apigenin	5280443	G protein-coupled receptor kinase 6	GRK6	P43250	0.33811	CHEMBL6144	Kinase
23	Apigenin	5280443	Arachidonate 15-lipoxygenase	ALOX15	P16050	0.329868	CHEMBL2903	Enzyme
23	Apigenin	5280443	Tyrosinase	TYR	P14679	0.264393	CHEMBL1973	Oxidoreductase
23	Apigenin	5280443	Estradiol 17-beta-dehydrogenase 2	HSD17B2	P37059	0.264393	CHEMBL2789	Enzyme
23	Apigenin	5280443	Aryl hydrocarbon receptor	AHR	P35869	0.264393	CHEMBL3201	Transcription factor
23	Apigenin	5280443	Carbonic anhydrase I	CA1	P00915	0.256228	CHEMBL261	Lyase
23	Apigenin	5280443	Carbonic anhydrase IX	CA9	Q16790	0.256228	CHEMBL3594	Lyase
23	Apigenin	5280443	Carbonyl reductase [NADPH] 1	CBR1	P16152	0.247943	CHEMBL5586	Enzyme
23	Apigenin	5280443	Androgen Receptor	AR	P10275	0.247943	CHEMBL1871	Nuclear receptor
23	Apigenin	5280443	Telomerase reverse transcriptase	TERT	O14746	0.239575	CHEMBL2916	Enzyme
23	Apigenin	5280443	Serine/threonine-protein kinase PIM1	PIM1	P11309	0.239575	CHEMBL2147	Kinase
23	Apigenin	5280443	Epidermal growth factor receptor erbB1	EGFR	P00533	0.207054	CHEMBL203	Kinase
23	Apigenin	5280443	Cyclin-dependent kinase 1	CDK1	P06493	0.190657	CHEMBL308	Kinase
23	Apigenin	5280443	Lysine-specific demethylase 4D-like	KDM4E	B2RXH2	0.166097	CHEMBL1293226	Eraser
23	Apigenin	5280443	Tyrosine-protein kinase LCK	LCK	P06239	0.149733	CHEMBL258	Kinase
23	Apigenin	5280443	Serine/threonine-protein kinase Aurora-B	AURKB	Q96GD4	0.149733	CHEMBL2185	Kinase
23	Apigenin	5280443	Thromboxane-A synthase	TBXAS1	P24557	0.141522	CHEMBL1835	Cytochrome P450
23	Apigenin	5280443	NEDD8-activating enzyme E1 regulatory subunit	NAE1	Q13564	0.141522	CHEMBL2016431	Unclassified protein
23	Apigenin	5280443	Insulin-like growth factor I receptor	IGF1R	P08069	0.133338	CHEMBL1957	Kinase
23	Apigenin	5280443	Vascular endothelial growth factor receptor 2	KDR	P35968	0.125143	CHEMBL279	Kinase
23	Apigenin	5280443	Serine/threonine-protein kinase PLK1	PLK1	P53350	0.125143	CHEMBL3024	Kinase
23	Apigenin	5280443	Hepatocyte growth factor receptor	MET	P08581	0.125143	CHEMBL3717	Kinase
23	Apigenin	5280443	ALK tyrosine kinase receptor	ALK	Q9UM73	0.125143	CHEMBL4247	Kinase
23	Apigenin	5280443	Tyrosine-protein kinase receptor UFO	AXL	P30530	0.125143	CHEMBL4895	Kinase
23	Apigenin	5280443	Butyrylcholinesterase	BCHE	P06276	0.125143	CHEMBL1914	Hydrolase
23	Apigenin	5280443	Adenosine A3 receptor	ADORA3	P0DMS8	0.125143	CHEMBL256	Family A G protein-coupled receptor
23	Apigenin	5280443	Cyclin-dependent kinase 2	CDK2	P24941	0.125143	CHEMBL301	Kinase
23	Apigenin	5280443	Serotonin 2c (5-HT2c) receptor	HTR2C	P28335	0.125143	CHEMBL225	Family A G protein-coupled receptor
23	Apigenin	5280443	G-protein coupled receptor 35	GPR35	Q9HC97	0.116965	CHEMBL1293267	Family A G protein-coupled receptor
23	Apigenin	5280443	Death-associated protein kinase 1	DAPK1	P53355	0.116965	CHEMBL2558	Kinase
23	Apigenin	5280443	DNA-3-methyladenine glycosylase	MPG	P29372	0.116965	CHEMBL3396943	Enzyme
23	Apigenin	5280443	Solute carrier family 22 member 12	SLC22A12	Q96S37	0.116965	CHEMBL6120	Electrochemical transporter
23	Apigenin	5280443	Thrombin	F2	P00734	0.108771	CHEMBL204	Protease
23	Apigenin	5280443	Beta-galactoside alpha-2,6-sialyltransferase 1	ST6GAL1	P15907	0.108771	CHEMBL3596075	Transferase
23	Apigenin	5280443	Plasminogen	PLG	P00747	0.108771	CHEMBL1801	Protease
23	Apigenin	5280443	Vasopressin V2 receptor	AVPR2	P30518	0.108771	CHEMBL1790	Family A G protein-coupled receptor
23	Apigenin	5280443	Dopamine D4 receptor	DRD4	P21917	0.108771	CHEMBL219	Family A G protein-coupled receptor
23	Apigenin	5280443	Myeloperoxidase	MPO	P05164	0.108771	CHEMBL2439	Enzyme
23	Apigenin	5280443	PI3-kinase p85-alpha subunit	PIK3R1	P27986	0.108771	CHEMBL2506	Enzyme
23	Apigenin	5280443	Liver glycogen phosphorylase	PYGL	P06737	0.108771	CHEMBL2568	Enzyme
23	Apigenin	5280443	Tyrosine-protein kinase SRC	SRC	P12931	0.108771	CHEMBL267	Kinase
23	Apigenin	5280443	Focal adhesion kinase 1	PTK2	Q05397	0.108771	CHEMBL2695	Kinase
23	Apigenin	5280443	Matrix metalloproteinase 13	MMP13	P45452	0.108771	CHEMBL280	Protease
23	Apigenin	5280443	Matrix metalloproteinase 3	MMP3	P08254	0.108771	CHEMBL283	Protease
23	Apigenin	5280443	Carbonic anhydrase III	CA3	P07451	0.108771	CHEMBL2885	Lyase
23	Apigenin	5280443	Carbonic anhydrase VI	CA6	P23280	0.108771	CHEMBL3025	Lyase
23	Apigenin	5280443	Protein kinase N1	PKN1	Q16512	0.108771	CHEMBL3384	Kinase
23	Apigenin	5280443	Carbonic anhydrase XIV	CA14	Q9ULX7	0.108771	CHEMBL3510	Lyase
23	Apigenin	5280443	Serine/threonine-protein kinase NEK2	NEK2	P51955	0.108771	CHEMBL3835	Kinase
23	Apigenin	5280443	Interleukin-8 receptor A	CXCR1	P25024	0.108771	CHEMBL4029	Family A G protein-coupled receptor
23	Apigenin	5280443	CaM kinase II beta	CAMK2B	Q13554	0.108771	CHEMBL4121	Kinase
23	Apigenin	5280443	Serine/threonine-protein kinase AKT	AKT1	P31749	0.108771	CHEMBL4282	Kinase
23	Apigenin	5280443	Serine/threonine-protein kinase NEK6	NEK6	Q9HC98	0.108771	CHEMBL4309	Kinase
24	Chrysoeriol	5280666	Multidrug resistance-associated protein 1	ABCC1	P33527	1	CHEMBL3004	Primary active transporter
24	Chrysoeriol	5280666	Cytochrome P450 1B1	CYP1B1	Q16678	1	CHEMBL4878	Cytochrome P450
24	Chrysoeriol	5280666	Aldose reductase	AKR1B1	P15121	0.466907	CHEMBL1900	Enzyme
24	Chrysoeriol	5280666	Xanthine dehydrogenase	XDH	P47989	0.403756	CHEMBL1929	Oxidoreductase
24	Chrysoeriol	5280666	Carbonic anhydrase II	CA2	P00918	0.403756	CHEMBL205	Lyase
24	Chrysoeriol	5280666	Carbonic anhydrase VII	CA7	P43166	0.403756	CHEMBL2326	Lyase
24	Chrysoeriol	5280666	Carbonic anhydrase XII	CA12	O43570	0.403756	CHEMBL3242	Lyase
24	Chrysoeriol	5280666	Carbonic anhydrase IV	CA4	P22748	0.403756	CHEMBL3729	Lyase
24	Chrysoeriol	5280666	Cyclin-dependent kinase 5/CDK5 activator 1	CDK5R1	Q15078	0.30103	CHEMBL1907600	Kinase
24	Chrysoeriol	5280666	Cyclin-dependent kinase 1/cyclin B	CCNB3	Q8WWL7	0.30103	CHEMBL2094127	Other cytosolic protein
24	Chrysoeriol	5280666	Arginase-1 (by homology)	ARG1	P05089	0.30103	CHEMBL1075097	Enzyme
24	Chrysoeriol	5280666	Receptor-type tyrosine-protein phosphatase S	PTPRS	Q13332	0.253687	CHEMBL2396508	Phosphatase
24	Chrysoeriol	5280666	P-glycoprotein 1	ABCB1	P08183	0.245758	CHEMBL4302	Primary active transporter
24	Chrysoeriol	5280666	Plasminogen	PLG	P00747	0.245758	CHEMBL1801	Protease
24	Chrysoeriol	5280666	Beta amyloid A4 protein	APP	P05067	0.237889	CHEMBL2487	Membrane receptor
24	Chrysoeriol	5280666	Arachidonate 5-lipoxygenase	ALOX5	P09917	0.229974	CHEMBL215	Oxidoreductase
24	Chrysoeriol	5280666	Poly [ADP-ribose] polymerase-1	PARP1	P09874	0.229974	CHEMBL3105	Enzyme
24	Chrysoeriol	5280666	Tankyrase-2	TNKS2	Q9H2K2	0.229974	CHEMBL6154	Enzyme
24	Chrysoeriol	5280666	Tankyrase-1	TNKS	O95271	0.229974	CHEMBL6164	Enzyme
24	Chrysoeriol	5280666	NADPH oxidase 4	NOX4	Q9NPH5	0.222014	CHEMBL1250375	Enzyme
24	Chrysoeriol	5280666	Tyrosine-protein kinase receptor FLT3	FLT3	P36888	0.222014	CHEMBL1974	Kinase
24	Chrysoeriol	5280666	ATP-binding cassette sub-family G member 2	ABCG2	Q9UNQ0	0.222014	CHEMBL5393	Primary active transporter
24	Chrysoeriol	5280666	Monoamine oxidase A	MAOA	P21397	0.214179	CHEMBL1951	Oxidoreductase
24	Chrysoeriol	5280666	Adenosine A1 receptor (by homology)	ADORA1	P30542	0.214179	CHEMBL226	Family A G protein-coupled receptor
24	Chrysoeriol	5280666	Glyoxalase I	GLO1	Q04760	0.214179	CHEMBL2424	Enzyme
24	Chrysoeriol	5280666	Tyrosine-protein kinase SYK	SYK	P43405	0.214179	CHEMBL2599	Kinase
24	Chrysoeriol	5280666	Glycogen synthase kinase-3 beta	GSK3B	P49841	0.214179	CHEMBL262	Kinase
24	Chrysoeriol	5280666	Transthyretin	TTR	P02766	0.214179	CHEMBL3194	Secreted protein
24	Chrysoeriol	5280666	Matrix metalloproteinase 9	MMP9	P14780	0.214179	CHEMBL321	Protease
24	Chrysoeriol	5280666	Matrix metalloproteinase 2	MMP2	P08253	0.214179	CHEMBL333	Protease
24	Chrysoeriol	5280666	Matrix metalloproteinase 12	MMP12	P39900	0.214179	CHEMBL4393	Protease
24	Chrysoeriol	5280666	Lymphocyte differentiation antigen CD38	CD38	P28907	0.214179	CHEMBL4660	Enzyme
24	Chrysoeriol	5280666	Aldo-keto reductase family 1 member B10	AKR1B10	O60218	0.214179	CHEMBL5983	Enzyme
24	Chrysoeriol	5280666	DNA topoisomerase I (by homology)	TOP1	P11387	0.214179	CHEMBL1781	Isomerase
24	Chrysoeriol	5280666	Estrogen receptor beta	ESR2	Q92731	0.182601	CHEMBL242	Nuclear receptor
24	Chrysoeriol	5280666	Acetylcholinesterase	ACHE	P22303	0.174646	CHEMBL220	Hydrolase
24	Chrysoeriol	5280666	Cyclin-dependent kinase 6	CDK6	Q00534	0.174646	CHEMBL2508	Kinase
24	Chrysoeriol	5280666	Phospholipase A2 group IIA	PLA2G2A	P14555	0.174646	CHEMBL3474	Enzyme
24	Chrysoeriol	5280666	Adenosine A2a receptor	ADORA2A	P29274	0.174646	CHEMBL251	Family A G protein-coupled receptor
24	Chrysoeriol	5280666	Serine/threonine-protein kinase PIM1	PIM1	P11309	0.166799	CHEMBL2147	Kinase
24	Chrysoeriol	5280666	Telomerase reverse transcriptase	TERT	O14746	0.150982	CHEMBL2916	Enzyme
24	Chrysoeriol	5280666	Estradiol 17-beta-dehydrogenase 1	HSD17B1	P14061	0.143102	CHEMBL3181	Enzyme
24	Chrysoeriol	5280666	Arachidonate 15-lipoxygenase	ALOX15	P16050	0.143102	CHEMBL2903	Enzyme
24	Chrysoeriol	5280666	Arachidonate 12-lipoxygenase	ALOX12	P18054	0.143102	CHEMBL3687	Enzyme
24	Chrysoeriol	5280666	Estrogen receptor alpha	ESR1	P03372	0.143102	CHEMBL206	Nuclear receptor
24	Chrysoeriol	5280666	Cytochrome P450 19A1	CYP19A1	P11511	0.135202	CHEMBL1978	Cytochrome P450
24	Chrysoeriol	5280666	Casein kinase II alpha	CSNK2A1	P68400	0.135202	CHEMBL3629	Kinase
24	Chrysoeriol	5280666	Insulin-like growth factor I receptor	IGF1R	P08069	0.135202	CHEMBL1957	Kinase
24	Chrysoeriol	5280666	Epidermal growth factor receptor erbB1	EGFR	P00533	0.135202	CHEMBL203	Kinase
24	Chrysoeriol	5280666	Delta opioid receptor	OPRD1	P41143	0.135202	CHEMBL236	Family A G protein-coupled receptor
24	Chrysoeriol	5280666	Cyclin-dependent kinase 2	CDK2	P24941	0.127303	CHEMBL301	Kinase
24	Chrysoeriol	5280666	Induced myeloid leukemia cell differentiation protein Mcl-1	MCL1	Q07820	0.127303	CHEMBL4361	Other cytosolic protein
24	Chrysoeriol	5280666	Cyclooxygenase-2	PTGS2	P35354	0.127303	CHEMBL230	Oxidoreductase
24	Chrysoeriol	5280666	Cystic fibrosis transmembrane conductance regulator	CFTR	P13569	0.127303	CHEMBL4051	Other ion channel
24	Chrysoeriol	5280666	Estradiol 17-beta-dehydrogenase 2	HSD17B2	P37059	0.127303	CHEMBL2789	Enzyme
24	Chrysoeriol	5280666	Carbonyl reductase [NADPH] 1	CBR1	P16152	0.127303	CHEMBL5586	Enzyme
24	Chrysoeriol	5280666	Carbonic anhydrase I	CA1	P00915	0.127303	CHEMBL261	Lyase
24	Chrysoeriol	5280666	Carbonic anhydrase IX	CA9	Q16790	0.127303	CHEMBL3594	Lyase
24	Chrysoeriol	5280666	Thrombin	F2	P00734	0.119404	CHEMBL204	Protease
24	Chrysoeriol	5280666	Cyclin-dependent kinase 1	CDK1	P06493	0.119404	CHEMBL308	Kinase
24	Chrysoeriol	5280666	Vasopressin V2 receptor	AVPR2	P30518	0.119404	CHEMBL1790	Family A G protein-coupled receptor
24	Chrysoeriol	5280666	Serine/threonine-protein kinase Aurora-B	AURKB	Q96GD4	0.119404	CHEMBL2185	Kinase
24	Chrysoeriol	5280666	Dopamine D4 receptor	DRD4	P21917	0.119404	CHEMBL219	Family A G protein-coupled receptor
24	Chrysoeriol	5280666	Myeloperoxidase	MPO	P05164	0.119404	CHEMBL2439	Enzyme
24	Chrysoeriol	5280666	PI3-kinase p85-alpha subunit	PIK3R1	P27986	0.119404	CHEMBL2506	Enzyme
24	Chrysoeriol	5280666	Death-associated protein kinase 1	DAPK1	P53355	0.119404	CHEMBL2558	Kinase
24	Chrysoeriol	5280666	Liver glycogen phosphorylase	PYGL	P06737	0.119404	CHEMBL2568	Enzyme
24	Chrysoeriol	5280666	Tyrosine-protein kinase SRC	SRC	P12931	0.119404	CHEMBL267	Kinase
24	Chrysoeriol	5280666	Focal adhesion kinase 1	PTK2	Q05397	0.119404	CHEMBL2695	Kinase
24	Chrysoeriol	5280666	Vascular endothelial growth factor receptor 2	KDR	P35968	0.119404	CHEMBL279	Kinase
24	Chrysoeriol	5280666	Matrix metalloproteinase 13	MMP13	P45452	0.119404	CHEMBL280	Protease
24	Chrysoeriol	5280666	Matrix metalloproteinase 3	MMP3	P08254	0.119404	CHEMBL283	Protease
24	Chrysoeriol	5280666	Carbonic anhydrase III	CA3	P07451	0.119404	CHEMBL2885	Lyase
24	Chrysoeriol	5280666	Serine/threonine-protein kinase PLK1	PLK1	P53350	0.119404	CHEMBL3024	Kinase
24	Chrysoeriol	5280666	Carbonic anhydrase VI	CA6	P23280	0.119404	CHEMBL3025	Lyase
24	Chrysoeriol	5280666	Protein kinase N1	PKN1	Q16512	0.119404	CHEMBL3384	Kinase
24	Chrysoeriol	5280666	Carbonic anhydrase XIV	CA14	Q9ULX7	0.119404	CHEMBL3510	Lyase
24	Chrysoeriol	5280666	Hepatocyte growth factor receptor	MET	P08581	0.119404	CHEMBL3717	Kinase
24	Chrysoeriol	5280666	Serine/threonine-protein kinase NEK2	NEK2	P51955	0.119404	CHEMBL3835	Kinase
24	Chrysoeriol	5280666	Interleukin-8 receptor A	CXCR1	P25024	0.119404	CHEMBL4029	Family A G protein-coupled receptor
24	Chrysoeriol	5280666	CaM kinase II beta	CAMK2B	Q13554	0.119404	CHEMBL4121	Kinase
24	Chrysoeriol	5280666	ALK tyrosine kinase receptor	ALK	Q9UM73	0.119404	CHEMBL4247	Kinase
24	Chrysoeriol	5280666	Serine/threonine-protein kinase AKT	AKT1	P31749	0.119404	CHEMBL4282	Kinase
24	Chrysoeriol	5280666	Serine/threonine-protein kinase NEK6	NEK6	Q9HC98	0.119404	CHEMBL4309	Kinase
24	Chrysoeriol	5280666	Phospholipase A2 group 1B	PLA2G1B	P04054	0.119404	CHEMBL4426	Enzyme
24	Chrysoeriol	5280666	Carbonic anhydrase VA	CA5A	P35218	0.119404	CHEMBL4789	Lyase
24	Chrysoeriol	5280666	Beta-secretase 1	BACE1	P56817	0.119404	CHEMBL4822	Protease
24	Chrysoeriol	5280666	Tyrosine-protein kinase receptor UFO	AXL	P30530	0.119404	CHEMBL4895	Kinase
24	Chrysoeriol	5280666	NUAK family SNF1-like kinase 1	NUAK1	O60285	0.119404	CHEMBL5784	Kinase
24	Chrysoeriol	5280666	Aldo-keto reductase family 1 member C2 (by homology)	AKR1C2	P52895	0.119404	CHEMBL5847	Enzyme
24	Chrysoeriol	5280666	Aldo-keto reductase family 1 member C1 (by homology)	AKR1C1	Q04828	0.119404	CHEMBL5905	Enzyme
24	Chrysoeriol	5280666	Aldo-keto-reductase family 1 member C3 (by homology)	AKR1C3	P42330	0.119404	CHEMBL4681	Enzyme
24	Chrysoeriol	5280666	Aldo-keto reductase family 1 member C4 (by homology)	AKR1C4	P17516	0.119404	CHEMBL4999	Enzyme
24	Chrysoeriol	5280666	Carbonic anhydrase XIII (by homology)	CA13	Q8N1Q1	0.119404	CHEMBL3912	Lyase
24	Chrysoeriol	5280666	Aldehyde reductase (by homology)	AKR1A1	P14550	0.119404	CHEMBL2246	Enzyme
24	Chrysoeriol	5280666	G-protein coupled receptor 35	GPR35	Q9HC97	0.119404	CHEMBL1293267	Family A G protein-coupled receptor
24	Chrysoeriol	5280666	AMY1C	AMY1A	P04745	0.119404	CHEMBL2478	Enzyme
24	Chrysoeriol	5280666	G protein-coupled receptor kinase 6	GRK6	P43250	0.119404	CHEMBL6144	Kinase
24	Chrysoeriol	5280666	Tyrosinase	TYR	P14679	0.119404	CHEMBL1973	Oxidoreductase
24	Chrysoeriol	5280666	Androgen Receptor	AR	P10275	0.119404	CHEMBL1871	Nuclear receptor
25	Apigenin 7,4'-dimethyl ether	5281601	ATP-binding cassette sub-family G member 2	ABCG2	Q9UNQ0	0.380063	CHEMBL5393	Primary active transporter
25	Apigenin 7,4'-dimethyl ether	5281601	Adenosine A1 receptor (by homology)	ADORA1	P30542	0.340526	CHEMBL226	Family A G protein-coupled receptor
25	Apigenin 7,4'-dimethyl ether	5281601	Adenosine A3 receptor	ADORA3	P0DMS8	0.340526	CHEMBL256	Family A G protein-coupled receptor
25	Apigenin 7,4'-dimethyl ether	5281601	Monoamine oxidase A	MAOA	P21397	0.229974	CHEMBL1951	Oxidoreductase
25	Apigenin 7,4'-dimethyl ether	5281601	Estradiol 17-beta-dehydrogenase 1	HSD17B1	P14061	0.206265	CHEMBL3181	Enzyme
25	Apigenin 7,4'-dimethyl ether	5281601	Cytochrome P450 1B1	CYP1B1	Q16678	0.206265	CHEMBL4878	Cytochrome P450
25	Apigenin 7,4'-dimethyl ether	5281601	Delta opioid receptor	OPRD1	P41143	0.206265	CHEMBL236	Family A G protein-coupled receptor
25	Apigenin 7,4'-dimethyl ether	5281601	P-glycoprotein 1	ABCB1	P08183	0.206265	CHEMBL4302	Primary active transporter
25	Apigenin 7,4'-dimethyl ether	5281601	Poly [ADP-ribose] polymerase-1	PARP1	P09874	0.190502	CHEMBL3105	Enzyme
25	Apigenin 7,4'-dimethyl ether	5281601	Aldose reductase (by homology)	AKR1B1	P15121	0.182601	CHEMBL1900	Enzyme
25	Apigenin 7,4'-dimethyl ether	5281601	Estrogen receptor alpha	ESR1	P03372	0.182601	CHEMBL206	Nuclear receptor
25	Apigenin 7,4'-dimethyl ether	5281601	Estrogen receptor beta	ESR2	Q92731	0.166799	CHEMBL242	Nuclear receptor
25	Apigenin 7,4'-dimethyl ether	5281601	Adenosine A2a receptor	ADORA2A	P29274	0.166799	CHEMBL251	Family A G protein-coupled receptor
25	Apigenin 7,4'-dimethyl ether	5281601	NADPH oxidase 4	NOX4	Q9NPH5	0.158886	CHEMBL1250375	Enzyme
25	Apigenin 7,4'-dimethyl ether	5281601	Carbonic anhydrase II	CA2	P00918	0.158886	CHEMBL205	Lyase
25	Apigenin 7,4'-dimethyl ether	5281601	Carbonic anhydrase I	CA1	P00915	0.158886	CHEMBL261	Lyase
25	Apigenin 7,4'-dimethyl ether	5281601	Tyrosine-protein kinase SYK	SYK	P43405	0.158886	CHEMBL2599	Kinase
25	Apigenin 7,4'-dimethyl ether	5281601	Tyrosine-protein kinase receptor FLT3	FLT3	P36888	0.158886	CHEMBL1974	Kinase
25	Apigenin 7,4'-dimethyl ether	5281601	Glycogen synthase kinase-3 beta	GSK3B	P49841	0.158886	CHEMBL262	Kinase
25	Apigenin 7,4'-dimethyl ether	5281601	Beta amyloid A4 protein	APP	P05067	0.150982	CHEMBL2487	Membrane receptor
25	Apigenin 7,4'-dimethyl ether	5281601	Cyclooxygenase-2	PTGS2	P35354	0.150982	CHEMBL230	Oxidoreductase
25	Apigenin 7,4'-dimethyl ether	5281601	Cyclin-dependent kinase 1	CDK1	P06493	0.150982	CHEMBL308	Kinase
25	Apigenin 7,4'-dimethyl ether	5281601	Acetylcholinesterase	ACHE	P22303	0.143102	CHEMBL220	Hydrolase
25	Apigenin 7,4'-dimethyl ether	5281601	Matrix metalloproteinase 9	MMP9	P14780	0.143102	CHEMBL321	Protease
25	Apigenin 7,4'-dimethyl ether	5281601	Matrix metalloproteinase 2	MMP2	P08253	0.143102	CHEMBL333	Protease
25	Apigenin 7,4'-dimethyl ether	5281601	Cyclin-dependent kinase 1/cyclin B	CCNB3	Q8WWL7	0.143102	CHEMBL2094127	Other cytosolic protein
25	Apigenin 7,4'-dimethyl ether	5281601	Aldo-keto reductase family 1 member B10	AKR1B10	O60218	0.143102	CHEMBL5983	Enzyme
25	Apigenin 7,4'-dimethyl ether	5281601	Tankyrase-2	TNKS2	Q9H2K2	0.143102	CHEMBL6154	Enzyme
25	Apigenin 7,4'-dimethyl ether	5281601	Tankyrase-1	TNKS	O95271	0.143102	CHEMBL6164	Enzyme
25	Apigenin 7,4'-dimethyl ether	5281601	Androgen Receptor	AR	P10275	0.143102	CHEMBL1871	Nuclear receptor
25	Apigenin 7,4'-dimethyl ether	5281601	Carbonic anhydrase VII	CA7	P43166	0.143102	CHEMBL2326	Lyase
25	Apigenin 7,4'-dimethyl ether	5281601	Carbonic anhydrase XII	CA12	O43570	0.143102	CHEMBL3242	Lyase
25	Apigenin 7,4'-dimethyl ether	5281601	Carbonic anhydrase IX	CA9	Q16790	0.143102	CHEMBL3594	Lyase
25	Apigenin 7,4'-dimethyl ether	5281601	Serine/threonine-protein kinase PIM1	PIM1	P11309	0.143102	CHEMBL2147	Kinase
25	Apigenin 7,4'-dimethyl ether	5281601	Cyclin-dependent kinase 5/CDK5 activator 1	CDK5R1	Q15078	0.135202	CHEMBL1907600	Kinase
25	Apigenin 7,4'-dimethyl ether	5281601	Xanthine dehydrogenase	XDH	P47989	0.135202	CHEMBL1929	Oxidoreductase
25	Apigenin 7,4'-dimethyl ether	5281601	Receptor-type tyrosine-protein phosphatase S	PTPRS	Q13332	0.135202	CHEMBL2396508	Phosphatase
25	Apigenin 7,4'-dimethyl ether	5281601	AMY1C	AMY1A	P04745	0.135202	CHEMBL2478	Enzyme
25	Apigenin 7,4'-dimethyl ether	5281601	Cytochrome P450 19A1	CYP19A1	P11511	0.135202	CHEMBL1978	Cytochrome P450
25	Apigenin 7,4'-dimethyl ether	5281601	Monoamine oxidase B	MAOB	P27338	0.135202	CHEMBL2039	Oxidoreductase
25	Apigenin 7,4'-dimethyl ether	5281601	Arachidonate 5-lipoxygenase	ALOX5	P09917	0.135202	CHEMBL215	Oxidoreductase
25	Apigenin 7,4'-dimethyl ether	5281601	Multidrug resistance-associated protein 1	ABCC1	P33527	0.127303	CHEMBL3004	Primary active transporter
25	Apigenin 7,4'-dimethyl ether	5281601	Carbonic anhydrase IV	CA4	P22748	0.127303	CHEMBL3729	Lyase
25	Apigenin 7,4'-dimethyl ether	5281601	Casein kinase II alpha	CSNK2A1	P68400	0.127303	CHEMBL3629	Kinase
25	Apigenin 7,4'-dimethyl ether	5281601	Matrix metalloproteinase 12	MMP12	P39900	0.127303	CHEMBL4393	Protease
25	Apigenin 7,4'-dimethyl ether	5281601	Arachidonate 15-lipoxygenase	ALOX15	P16050	0.127303	CHEMBL2903	Enzyme
25	Apigenin 7,4'-dimethyl ether	5281601	Tyrosine-protein kinase LCK	LCK	P06239	0.127303	CHEMBL258	Kinase
25	Apigenin 7,4'-dimethyl ether	5281601	Stem cell growth factor receptor	KIT	P10721	0.127303	CHEMBL1936	Kinase
25	Apigenin 7,4'-dimethyl ether	5281601	Estradiol 17-beta-dehydrogenase 2	HSD17B2	P37059	0.127303	CHEMBL2789	Enzyme
25	Apigenin 7,4'-dimethyl ether	5281601	Plasminogen	PLG	P00747	0.127303	CHEMBL1801	Protease
25	Apigenin 7,4'-dimethyl ether	5281601	Glyoxalase I	GLO1	Q04760	0.119404	CHEMBL2424	Enzyme
25	Apigenin 7,4'-dimethyl ether	5281601	Arginase-1 (by homology)	ARG1	P05089	0.119404	CHEMBL1075097	Enzyme
25	Apigenin 7,4'-dimethyl ether	5281601	Lysine-specific demethylase 4D-like	KDM4E	B2RXH2	0.119404	CHEMBL1293226	Eraser
25	Apigenin 7,4'-dimethyl ether	5281601	Induced myeloid leukemia cell differentiation protein Mcl-1	MCL1	Q07820	0.119404	CHEMBL4361	Other cytosolic protein
25	Apigenin 7,4'-dimethyl ether	5281601	Cystic fibrosis transmembrane conductance regulator	CFTR	P13569	0.119404	CHEMBL4051	Other ion channel
25	Apigenin 7,4'-dimethyl ether	5281601	NEDD8-activating enzyme E1 regulatory subunit	NAE1	Q13564	0.119404	CHEMBL2016431	Unclassified protein
25	Apigenin 7,4'-dimethyl ether	5281601	Mu opioid receptor	OPRM1	P35372	0.119404	CHEMBL233	Family A G protein-coupled receptor
25	Apigenin 7,4'-dimethyl ether	5281601	Aryl hydrocarbon receptor	AHR	P35869	0.111502	CHEMBL3201	Transcription factor
25	Apigenin 7,4'-dimethyl ether	5281601	Telomerase reverse transcriptase	TERT	O14746	0.111502	CHEMBL2916	Enzyme
25	Apigenin 7,4'-dimethyl ether	5281601	Matrix metalloproteinase 3	MMP3	P08254	0.111502	CHEMBL283	Protease
25	Apigenin 7,4'-dimethyl ether	5281601	G protein-coupled receptor kinase 6	GRK6	P43250	0.111502	CHEMBL6144	Kinase
25	Apigenin 7,4'-dimethyl ether	5281601	Cyclin-dependent kinase 2	CDK2	P24941	0.111502	CHEMBL301	Kinase
25	Apigenin 7,4'-dimethyl ether	5281601	Sigma opioid receptor	SIGMAR1	Q99720	0.111502	CHEMBL287	Membrane receptor
25	Apigenin 7,4'-dimethyl ether	5281601	Apoptosis regulator Bcl-X	BCL2L1	Q07817	0.111502	CHEMBL4625	Other ion channel
25	Apigenin 7,4'-dimethyl ether	5281601	Apoptosis regulator Bcl-2	BCL2	P10415	0.111502	CHEMBL4860	Other ion channel
25	Apigenin 7,4'-dimethyl ether	5281601	Butyrylcholinesterase	BCHE	P06276	0.111502	CHEMBL1914	Hydrolase
25	Apigenin 7,4'-dimethyl ether	5281601	Cyclin-dependent kinase 6	CDK6	Q00534	0.111502	CHEMBL2508	Kinase
25	Apigenin 7,4'-dimethyl ether	5281601	Hepatocyte growth factor receptor	MET	P08581	0.111502	CHEMBL3717	Kinase
25	Apigenin 7,4'-dimethyl ether	5281601	6-phosphofructo-2-kinase/fructose-2,6-bisphosphatase 3	PFKFB3	Q16875	0.111502	CHEMBL2331053	Enzyme
25	Apigenin 7,4'-dimethyl ether	5281601	Lymphocyte differentiation antigen CD38	CD38	P28907	0.111502	CHEMBL4660	Enzyme
25	Apigenin 7,4'-dimethyl ether	5281601	Transthyretin	TTR	P02766	0.111502	CHEMBL3194	Secreted protein
25	Apigenin 7,4'-dimethyl ether	5281601	Carbonic anhydrase VI	CA6	P23280	0.111502	CHEMBL3025	Lyase
25	Apigenin 7,4'-dimethyl ether	5281601	Protein-tyrosine phosphatase 1B	PTPN1	P18031	0.111502	CHEMBL335	Phosphatase
25	Apigenin 7,4'-dimethyl ether	5281601	Carbonic anhydrase XIV	CA14	Q9ULX7	0.111502	CHEMBL3510	Lyase
25	Apigenin 7,4'-dimethyl ether	5281601	Carbonic anhydrase XIII (by homology)	CA13	Q8N1Q1	0.111502	CHEMBL3912	Lyase
25	Apigenin 7,4'-dimethyl ether	5281601	Carbonic anhydrase VA	CA5A	P35218	0.111502	CHEMBL4789	Lyase
25	Apigenin 7,4'-dimethyl ether	5281601	Carbonyl reductase [NADPH] 1	CBR1	P16152	0.111502	CHEMBL5586	Enzyme
25	Apigenin 7,4'-dimethyl ether	5281601	DNA-3-methyladenine glycosylase	MPG	P29372	0.111502	CHEMBL3396943	Enzyme
25	Apigenin 7,4'-dimethyl ether	5281601	Matrix metalloproteinase 13	MMP13	P45452	0.111502	CHEMBL280	Protease
25	Apigenin 7,4'-dimethyl ether	5281601	Tyrosinase	TYR	P14679	0.111502	CHEMBL1973	Oxidoreductase
25	Apigenin 7,4'-dimethyl ether	5281601	DNA topoisomerase I	TOP1	P11387	0.111502	CHEMBL1781	Isomerase
25	Apigenin 7,4'-dimethyl ether	5281601	Serine/threonine-protein kinase Aurora-B	AURKB	Q96GD4	0.111502	CHEMBL2185	Kinase
25	Apigenin 7,4'-dimethyl ether	5281601	Tyrosine-protein kinase SRC	SRC	P12931	0.111502	CHEMBL267	Kinase
25	Apigenin 7,4'-dimethyl ether	5281601	Vascular endothelial growth factor receptor 2	KDR	P35968	0.111502	CHEMBL279	Kinase
25	Apigenin 7,4'-dimethyl ether	5281601	PI3-kinase p110-gamma subunit	PIK3CG	P48736	0.111502	CHEMBL3267	Enzyme
25	Apigenin 7,4'-dimethyl ether	5281601	Beta-secretase 1	BACE1	P56817	0.111502	CHEMBL4822	Protease
25	Apigenin 7,4'-dimethyl ether	5281601	Ornithine decarboxylase	ODC1	P11926	0.111502	CHEMBL1869	Lyase
25	Apigenin 7,4'-dimethyl ether	5281601	Estrogen-related receptor alpha	ESRRA	P11474	0.111502	CHEMBL3429	Nuclear receptor
25	Apigenin 7,4'-dimethyl ether	5281601	Dopamine D4 receptor	DRD4	P21917	0.111502	CHEMBL219	Family A G protein-coupled receptor
25	Apigenin 7,4'-dimethyl ether	5281601	Beta-galactoside alpha-2,6-sialyltransferase 1	ST6GAL1	P15907	0.111502	CHEMBL3596075	Transferase
25	Apigenin 7,4'-dimethyl ether	5281601	Microtubule-associated protein tau	MAPT	P10636	0.111502	CHEMBL1293224	Unclassified protein
25	Apigenin 7,4'-dimethyl ether	5281601	Myeloperoxidase	MPO	P05164	0.111502	CHEMBL2439	Enzyme
25	Apigenin 7,4'-dimethyl ether	5281601	Carbonic anhydrase III	CA3	P07451	0.111502	CHEMBL2885	Lyase
25	Apigenin 7,4'-dimethyl ether	5281601	CaM kinase II beta	CAMK2B	Q13554	0.111502	CHEMBL4121	Kinase
25	Apigenin 7,4'-dimethyl ether	5281601	DNA-(apurinic or apyrimidinic site) lyase	APEX1	P27695	0.111502	CHEMBL5619	Enzyme
25	Apigenin 7,4'-dimethyl ether	5281601	Aldo-keto reductase family 1 member C2 (by homology)	AKR1C2	P52895	0.111502	CHEMBL5847	Enzyme
25	Apigenin 7,4'-dimethyl ether	5281601	Aldo-keto reductase family 1 member C1 (by homology)	AKR1C1	Q04828	0.111502	CHEMBL5905	Enzyme
25	Apigenin 7,4'-dimethyl ether	5281601	Aldo-keto reductase family 1 member C4 (by homology)	AKR1C4	P17516	0.111502	CHEMBL4999	Enzyme
25	Apigenin 7,4'-dimethyl ether	5281601	Arachidonate 12-lipoxygenase	ALOX12	P18054	0.111502	CHEMBL3687	Enzyme
25	Apigenin 7,4'-dimethyl ether	5281601	Nitric oxide synthase, inducible	NOS2	P35228	0.111502	CHEMBL4481	Enzyme
26	Baicalein	5281605	Lysine-specific demethylase 4D-like	KDM4E	B2RXH2	1	CHEMBL1293226	Eraser
26	Baicalein	5281605	Xanthine dehydrogenase	XDH	P47989	1	CHEMBL1929	Oxidoreductase
26	Baicalein	5281605	Arachidonate 15-lipoxygenase	ALOX15	P16050	1	CHEMBL2903	Enzyme
26	Baicalein	5281605	Cyclin-dependent kinase 1	CDK1	P06493	1	CHEMBL308	Kinase
26	Baicalein	5281605	Arachidonate 12-lipoxygenase	ALOX12	P18054	1	CHEMBL3687	Enzyme
26	Baicalein	5281605	G protein-coupled receptor kinase 6	GRK6	P43250	1	CHEMBL6144	Kinase
26	Baicalein	5281605	Cytochrome P450 19A1	CYP19A1	P11511	0.43643	CHEMBL1978	Cytochrome P450
26	Baicalein	5281605	Estradiol 17-beta-dehydrogenase 1	HSD17B1	P14061	0.33811	CHEMBL3181	Enzyme
26	Baicalein	5281605	P-glycoprotein 1	ABCB1	P08183	0.33811	CHEMBL4302	Primary active transporter
26	Baicalein	5281605	Carbonic anhydrase VII	CA7	P43166	0.329868	CHEMBL2326	Lyase
26	Baicalein	5281605	Carbonic anhydrase XII	CA12	O43570	0.329868	CHEMBL3242	Lyase
26	Baicalein	5281605	Carbonic anhydrase IV	CA4	P22748	0.329868	CHEMBL3729	Lyase
26	Baicalein	5281605	Cytochrome P450 1B1	CYP1B1	Q16678	0.329868	CHEMBL4878	Cytochrome P450
26	Baicalein	5281605	Aldose reductase	AKR1B1	P15121	0.329868	CHEMBL1900	Enzyme
26	Baicalein	5281605	Cyclin-dependent kinase 5/CDK5 activator 1	CDK5R1	Q15078	0.329868	CHEMBL1907600	Kinase
26	Baicalein	5281605	Cyclin-dependent kinase 5/CDK5 activator 1	CDK5	Q00535	0.329868	CHEMBL1907600	Kinase
26	Baicalein	5281605	Carbonic anhydrase II	CA2	P00918	0.329868	CHEMBL205	Lyase
26	Baicalein	5281605	Cyclin-dependent kinase 1/cyclin B	CCNB3	Q8WWL7	0.329868	CHEMBL2094127	Other cytosolic protein
26	Baicalein	5281605	Cyclin-dependent kinase 1/cyclin B	CCNB1	P14635	0.329868	CHEMBL2094127	Other cytosolic protein
26	Baicalein	5281605	Cyclin-dependent kinase 1/cyclin B	CCNB2	O95067	0.329868	CHEMBL2094127	Other cytosolic protein
26	Baicalein	5281605	Cyclin-dependent kinase 6	CDK6	Q00534	0.329868	CHEMBL2508	Kinase
26	Baicalein	5281605	Carbonic anhydrase I	CA1	P00915	0.329868	CHEMBL261	Lyase
26	Baicalein	5281605	Carbonic anhydrase IX	CA9	Q16790	0.329868	CHEMBL3594	Lyase
26	Baicalein	5281605	ATP-binding cassette sub-family G member 2	ABCG2	Q9UNQ0	0.329868	CHEMBL5393	Primary active transporter
26	Baicalein	5281605	Carbonyl reductase [NADPH] 1	CBR1	P16152	0.329868	CHEMBL5586	Enzyme
26	Baicalein	5281605	Estrogen receptor beta	ESR2	Q92731	0.256228	CHEMBL242	Nuclear receptor
26	Baicalein	5281605	Estrogen receptor alpha	ESR1	P03372	0.256228	CHEMBL206	Nuclear receptor
26	Baicalein	5281605	Cyclooxygenase-2	PTGS2	P35354	0.247943	CHEMBL230	Oxidoreductase
26	Baicalein	5281605	Acetylcholinesterase	ACHE	P22303	0.239575	CHEMBL220	Hydrolase
26	Baicalein	5281605	Adenosine A1 receptor (by homology)	ADORA1	P30542	0.239575	CHEMBL226	Family A G protein-coupled receptor
26	Baicalein	5281605	Adenosine A2a receptor (by homology)	ADORA2A	P29274	0.239575	CHEMBL251	Family A G protein-coupled receptor
26	Baicalein	5281605	Receptor-type tyrosine-protein phosphatase S	PTPRS	Q13332	0.239575	CHEMBL2396508	Phosphatase
26	Baicalein	5281605	AMY1C	AMY1A	P04745	0.231637	CHEMBL2478	Enzyme
26	Baicalein	5281605	Tyrosine-protein kinase receptor FLT3	FLT3	P36888	0.231637	CHEMBL1974	Kinase
26	Baicalein	5281605	Inhibitor of nuclear factor kappa B kinase beta subunit	IKBKB	O14920	0.207054	CHEMBL1991	Kinase
26	Baicalein	5281605	Neurotrophic tyrosine kinase receptor type 2	NTRK2	Q16620	0.207054	CHEMBL4898	Kinase
26	Baicalein	5281605	Androgen Receptor	AR	P10275	0.182485	CHEMBL1871	Nuclear receptor
26	Baicalein	5281605	Transthyretin	TTR	P02766	0.174271	CHEMBL3194	Secreted protein
26	Baicalein	5281605	NADPH oxidase 4	NOX4	Q9NPH5	0.166097	CHEMBL1250375	Enzyme
26	Baicalein	5281605	Monoamine oxidase A	MAOA	P21397	0.166097	CHEMBL1951	Oxidoreductase
26	Baicalein	5281605	Tyrosine-protein kinase SYK	SYK	P43405	0.166097	CHEMBL2599	Kinase
26	Baicalein	5281605	Glycogen synthase kinase-3 beta	GSK3B	P49841	0.166097	CHEMBL262	Kinase
26	Baicalein	5281605	Multidrug resistance-associated protein 1	ABCC1	P33527	0.166097	CHEMBL3004	Primary active transporter
26	Baicalein	5281605	Casein kinase II alpha	CSNK2A1	P68400	0.166097	CHEMBL3629	Kinase
26	Baicalein	5281605	Cystic fibrosis transmembrane conductance regulator	CFTR	P13569	0.166097	CHEMBL4051	Other ion channel
26	Baicalein	5281605	Aldo-keto reductase family 1 member B10	AKR1B10	O60218	0.166097	CHEMBL5983	Enzyme
26	Baicalein	5281605	Tankyrase-2	TNKS2	Q9H2K2	0.166097	CHEMBL6154	Enzyme
26	Baicalein	5281605	Tankyrase-1	TNKS	O95271	0.166097	CHEMBL6164	Enzyme
26	Baicalein	5281605	Estradiol 17-beta-dehydrogenase 2	HSD17B2	P37059	0.157929	CHEMBL2789	Enzyme
26	Baicalein	5281605	Telomerase reverse transcriptase	TERT	O14746	0.149733	CHEMBL2916	Enzyme
26	Baicalein	5281605	Butyrylcholinesterase	BCHE	P06276	0.149733	CHEMBL1914	Hydrolase
26	Baicalein	5281605	Adenosine A3 receptor	ADORA3	P0DMS8	0.149733	CHEMBL256	Family A G protein-coupled receptor
26	Baicalein	5281605	Tyrosine-protein kinase LCK	LCK	P06239	0.149733	CHEMBL258	Kinase
26	Baicalein	5281605	6-phosphofructo-2-kinase/fructose-2,6-bisphosphatase 3	PFKFB3	Q16875	0.141522	CHEMBL2331053	Enzyme
26	Baicalein	5281605	Serine/threonine-protein kinase PIM1	PIM1	P11309	0.141522	CHEMBL2147	Kinase
26	Baicalein	5281605	Poly [ADP-ribose] polymerase-1	PARP1	P09874	0.125143	CHEMBL3105	Enzyme
26	Baicalein	5281605	Arachidonate 5-lipoxygenase	ALOX5	P09917	0.125143	CHEMBL215	Oxidoreductase
26	Baicalein	5281605	Calmodulin	CALM1	P62158	0.125143	CHEMBL6093	Unclassified protein
26	Baicalein	5281605	Beta amyloid A4 protein	APP	P05067	0.125143	CHEMBL2487	Membrane receptor
26	Baicalein	5281605	Nitric oxide synthase, inducible (by homology)	NOS2	P35228	0.116965	CHEMBL4481	Enzyme
26	Baicalein	5281605	Arginase-1 (by homology)	ARG1	P05089	0.116965	CHEMBL1075097	Enzyme
26	Baicalein	5281605	Glyoxalase I	GLO1	Q04760	0.116965	CHEMBL2424	Enzyme
26	Baicalein	5281605	Matrix metalloproteinase 9	MMP9	P14780	0.116965	CHEMBL321	Protease
26	Baicalein	5281605	Matrix metalloproteinase 2	MMP2	P08253	0.116965	CHEMBL333	Protease
26	Baicalein	5281605	Matrix metalloproteinase 12	MMP12	P39900	0.116965	CHEMBL4393	Protease
26	Baicalein	5281605	Lymphocyte differentiation antigen CD38	CD38	P28907	0.116965	CHEMBL4660	Enzyme
26	Baicalein	5281605	DNA topoisomerase I (by homology)	TOP1	P11387	0.116965	CHEMBL1781	Isomerase
26	Baicalein	5281605	Epidermal growth factor receptor erbB1	EGFR	P00533	0.116965	CHEMBL203	Kinase
26	Baicalein	5281605	Tyrosine-protein kinase SRC	SRC	P12931	0.116965	CHEMBL267	Kinase
26	Baicalein	5281605	NEDD8-activating enzyme E1 regulatory subunit	NAE1	Q13564	0.108771	CHEMBL2016431	Unclassified protein
26	Baicalein	5281605	Tyrosinase	TYR	P14679	0.108771	CHEMBL1973	Oxidoreductase
26	Baicalein	5281605	Aryl hydrocarbon receptor	AHR	P35869	0.108771	CHEMBL3201	Transcription factor
26	Baicalein	5281605	Estrogen-related receptor alpha	ESRRA	P11474	0.108771	CHEMBL3429	Nuclear receptor
26	Baicalein	5281605	Cytochrome P450 1A1	CYP1A1	P04798	0.108771	CHEMBL2231	Cytochrome P450
26	Baicalein	5281605	Stem cell growth factor receptor	KIT	P10721	0.108771	CHEMBL1936	Kinase
26	Baicalein	5281605	Delta opioid receptor	OPRD1	P41143	0.108771	CHEMBL236	Family A G protein-coupled receptor
26	Baicalein	5281605	Serine/threonine-protein kinase Aurora-B	AURKB	Q96GD4	0.108771	CHEMBL2185	Kinase
26	Baicalein	5281605	Microtubule-associated protein tau	MAPT	P10636	0.108771	CHEMBL1293224	Unclassified protein
26	Baicalein	5281605	DNA topoisomerase II alpha	TOP2A	P11388	0.108771	CHEMBL1806	Isomerase
26	Baicalein	5281605	Insulin receptor	INSR	P06213	0.108771	CHEMBL1981	Kinase
26	Baicalein	5281605	Myosin light chain kinase, smooth muscle	MYLK	Q15746	0.108771	CHEMBL2428	Kinase
26	Baicalein	5281605	DNA-(apurinic or apyrimidinic site) lyase	APEX1	P27695	0.108771	CHEMBL5619	Enzyme
26	Baicalein	5281605	PI3-kinase p110-gamma subunit	PIK3CG	P48736	0.108771	CHEMBL3267	Enzyme
26	Baicalein	5281605	Insulin-like growth factor I receptor	IGF1R	P08069	0.108771	CHEMBL1957	Kinase
26	Baicalein	5281605	G-protein coupled receptor 35	GPR35	Q9HC97	0.100579	CHEMBL1293267	Family A G protein-coupled receptor
26	Baicalein	5281605	Protein-tyrosine phosphatase 1B	PTPN1	P18031	0.100579	CHEMBL335	Phosphatase
26	Baicalein	5281605	Vascular endothelial growth factor receptor 2	KDR	P35968	0.100579	CHEMBL279	Kinase
26	Baicalein	5281605	Serine/threonine-protein kinase PLK1	PLK1	P53350	0.100579	CHEMBL3024	Kinase
26	Baicalein	5281605	Hepatocyte growth factor receptor	MET	P08581	0.100579	CHEMBL3717	Kinase
26	Baicalein	5281605	ALK tyrosine kinase receptor	ALK	Q9UM73	0.100579	CHEMBL4247	Kinase
26	Baicalein	5281605	Tyrosine-protein kinase receptor UFO	AXL	P30530	0.100579	CHEMBL4895	Kinase
26	Baicalein	5281605	Beta-galactoside alpha-2,6-sialyltransferase 1	ST6GAL1	P15907	0.100579	CHEMBL3596075	Transferase
26	Baicalein	5281605	Solute carrier family 22 member 12	SLC22A12	Q96S37	0.100579	CHEMBL6120	Electrochemical transporter
26	Baicalein	5281605	Tyrosine-protein kinase FYN	FYN	P06241	0.100579	CHEMBL1841	Kinase
26	Baicalein	5281605	Neurokinin 2 receptor	TACR2	P21452	0.100579	CHEMBL2327	Family A G protein-coupled receptor
26	Baicalein	5281605	DNA-dependent protein kinase	PRKDC	P78527	0.100579	CHEMBL3142	Kinase
26	Baicalein	5281605	MAP kinase ERK1	MAPK3	P27361	0.100579	CHEMBL3385	Kinase
26	Baicalein	5281605	Beta-secretase 1	BACE1	P56817	0.100579	CHEMBL4822	Protease
26	Baicalein	5281605	NAD-dependent deacetylase sirtuin 1	SIRT1	Q96EB6	0.100579	CHEMBL4506	Eraser
26	Baicalein	5281605	Carbonic anhydrase VI	CA6	P23280	0.100579	CHEMBL3025	Lyase
26	Baicalein	5281605	Phospholipase A2 group IIA	PLA2G2A	P14555	0.100579	CHEMBL3474	Enzyme
26	Baicalein	5281605	Cytosolic phospholipase A2	PLA2G4A	P47712	0.100579	CHEMBL3816	Enzyme
26	Baicalein	5281605	Interleukin-8 receptor A	CXCR1	P25024	0.100579	CHEMBL4029	Family A G protein-coupled receptor
27	Chrysin	5281607	Aldose reductase	AKR1B1	P15121	1	CHEMBL1900	Enzyme
27	Chrysin	5281607	Cyclin-dependent kinase 5/CDK5 activator 1	CDK5R1	Q15078	1	CHEMBL1907600	Kinase
27	Chrysin	5281607	Cyclin-dependent kinase 5/CDK5 activator 1	CDK5	Q00535	1	CHEMBL1907600	Kinase
27	Chrysin	5281607	Xanthine dehydrogenase	XDH	P47989	1	CHEMBL1929	Oxidoreductase
27	Chrysin	5281607	Cytochrome P450 19A1	CYP19A1	P11511	1	CHEMBL1978	Cytochrome P450
27	Chrysin	5281607	Carbonic anhydrase II	CA2	P00918	1	CHEMBL205	Lyase
27	Chrysin	5281607	Cyclin-dependent kinase 1/cyclin B	CCNB3	Q8WWL7	1	CHEMBL2094127	Other cytosolic protein
27	Chrysin	5281607	Cyclin-dependent kinase 1/cyclin B	CDK1	P06493	1	CHEMBL2094127	Other cytosolic protein
27	Chrysin	5281607	Cyclin-dependent kinase 1/cyclin B	CCNB1	P14635	1	CHEMBL2094127	Other cytosolic protein
27	Chrysin	5281607	Cyclin-dependent kinase 1/cyclin B	CCNB2	O95067	1	CHEMBL2094127	Other cytosolic protein
27	Chrysin	5281607	Carbonic anhydrase VII	CA7	P43166	1	CHEMBL2326	Lyase
27	Chrysin	5281607	Cyclin-dependent kinase 6	CDK6	Q00534	1	CHEMBL2508	Kinase
27	Chrysin	5281607	Carbonic anhydrase I	CA1	P00915	1	CHEMBL261	Lyase
27	Chrysin	5281607	Carbonic anhydrase XII	CA12	O43570	1	CHEMBL3242	Lyase
27	Chrysin	5281607	Carbonic anhydrase IX	CA9	Q16790	1	CHEMBL3594	Lyase
27	Chrysin	5281607	Carbonic anhydrase IV	CA4	P22748	1	CHEMBL3729	Lyase
27	Chrysin	5281607	P-glycoprotein 1	ABCB1	P08183	1	CHEMBL4302	Primary active transporter
27	Chrysin	5281607	Cytochrome P450 1B1	CYP1B1	Q16678	1	CHEMBL4878	Cytochrome P450
27	Chrysin	5281607	ATP-binding cassette sub-family G member 2	ABCG2	Q9UNQ0	1	CHEMBL5393	Primary active transporter
27	Chrysin	5281607	Carbonyl reductase [NADPH] 1	CBR1	P16152	1	CHEMBL5586	Enzyme
27	Chrysin	5281607	Tankyrase-2	TNKS2	Q9H2K2	0.559911	CHEMBL6154	Enzyme
27	Chrysin	5281607	Tankyrase-1	TNKS	O95271	0.559911	CHEMBL6164	Enzyme
27	Chrysin	5281607	Arachidonate 15-lipoxygenase	ALOX15	P16050	0.528331	CHEMBL2903	Enzyme
27	Chrysin	5281607	Arachidonate 12-lipoxygenase	ALOX12	P18054	0.528331	CHEMBL3687	Enzyme
27	Chrysin	5281607	Estrogen receptor alpha	ESR1	P03372	0.418443	CHEMBL206	Nuclear receptor
27	Chrysin	5281607	Estrogen receptor beta	ESR2	Q92731	0.418443	CHEMBL242	Nuclear receptor
27	Chrysin	5281607	Estradiol 17-beta-dehydrogenase 1	HSD17B1	P14061	0.387024	CHEMBL3181	Enzyme
27	Chrysin	5281607	Poly [ADP-ribose] polymerase-1	PARP1	P09874	0.355613	CHEMBL3105	Enzyme
27	Chrysin	5281607	Acetylcholinesterase	ACHE	P22303	0.355613	CHEMBL220	Hydrolase
27	Chrysin	5281607	Adenosine A1 receptor (by homology)	ADORA1	P30542	0.355613	CHEMBL226	Family A G protein-coupled receptor
27	Chrysin	5281607	Adenosine A2a receptor (by homology)	ADORA2A	P29274	0.355613	CHEMBL251	Family A G protein-coupled receptor
27	Chrysin	5281607	Lysine-specific demethylase 4D-like	KDM4E	B2RXH2	0.339889	CHEMBL1293226	Eraser
27	Chrysin	5281607	Cyclin-dependent kinase 1	CDK1	P06493	0.339889	CHEMBL308	Kinase
27	Chrysin	5281607	G protein-coupled receptor kinase 6	GRK6	P43250	0.339889	CHEMBL6144	Kinase
27	Chrysin	5281607	Casein kinase II alpha	CSNK2A1	P68400	0.300568	CHEMBL3629	Kinase
27	Chrysin	5281607	NADPH oxidase 4	NOX4	Q9NPH5	0.276999	CHEMBL1250375	Enzyme
27	Chrysin	5281607	Monoamine oxidase A	MAOA	P21397	0.276999	CHEMBL1951	Oxidoreductase
27	Chrysin	5281607	Tyrosine-protein kinase receptor FLT3	FLT3	P36888	0.276999	CHEMBL1974	Kinase
27	Chrysin	5281607	Cyclooxygenase-2	PTGS2	P35354	0.276999	CHEMBL230	Oxidoreductase
27	Chrysin	5281607	Tyrosine-protein kinase SYK	SYK	P43405	0.276999	CHEMBL2599	Kinase
27	Chrysin	5281607	Glycogen synthase kinase-3 beta	GSK3B	P49841	0.276999	CHEMBL262	Kinase
27	Chrysin	5281607	Multidrug resistance-associated protein 1	ABCC1	P33527	0.276999	CHEMBL3004	Primary active transporter
27	Chrysin	5281607	Transthyretin	TTR	P02766	0.276999	CHEMBL3194	Secreted protein
27	Chrysin	5281607	Cystic fibrosis transmembrane conductance regulator	CFTR	P13569	0.276999	CHEMBL4051	Other ion channel
27	Chrysin	5281607	Aldo-keto reductase family 1 member B10	AKR1B10	O60218	0.276999	CHEMBL5983	Enzyme
27	Chrysin	5281607	Tyrosine-protein kinase LCK	LCK	P06239	0.245481	CHEMBL258	Kinase
27	Chrysin	5281607	Inhibitor of nuclear factor kappa B kinase beta subunit	IKBKB	O14920	0.198444	CHEMBL1991	Kinase
27	Chrysin	5281607	Neurotrophic tyrosine kinase receptor type 2	NTRK2	Q16620	0.198444	CHEMBL4898	Kinase
27	Chrysin	5281607	Butyrylcholinesterase	BCHE	P06276	0.174863	CHEMBL1914	Hydrolase
27	Chrysin	5281607	Adenosine A3 receptor	ADORA3	P0DMS8	0.174863	CHEMBL256	Family A G protein-coupled receptor
27	Chrysin	5281607	Arachidonate 5-lipoxygenase	ALOX5	P09917	0.167042	CHEMBL215	Oxidoreductase
27	Chrysin	5281607	Serine/threonine-protein kinase PIM1	PIM1	P11309	0.159189	CHEMBL2147	Kinase
27	Chrysin	5281607	Epidermal growth factor receptor erbB1	EGFR	P00533	0.159189	CHEMBL203	Kinase
27	Chrysin	5281607	Receptor-type tyrosine-protein phosphatase S	PTPRS	Q13332	0.159189	CHEMBL2396508	Phosphatase
27	Chrysin	5281607	Estradiol 17-beta-dehydrogenase 2	HSD17B2	P37059	0.159189	CHEMBL2789	Enzyme
27	Chrysin	5281607	Androgen Receptor	AR	P10275	0.151315	CHEMBL1871	Nuclear receptor
27	Chrysin	5281607	AMY1C	AMY1A	P04745	0.143473	CHEMBL2478	Enzyme
27	Chrysin	5281607	Beta amyloid A4 protein	APP	P05067	0.135616	CHEMBL2487	Membrane receptor
27	Chrysin	5281607	NEDD8-activating enzyme E1 regulatory subunit	NAE1	Q13564	0.135616	CHEMBL2016431	Unclassified protein
27	Chrysin	5281607	Arginase-1 (by homology)	ARG1	P05089	0.135616	CHEMBL1075097	Enzyme
27	Chrysin	5281607	6-phosphofructo-2-kinase/fructose-2,6-bisphosphatase 3	PFKFB3	Q16875	0.135616	CHEMBL2331053	Enzyme
27	Chrysin	5281607	Calmodulin	CALM1	P62158	0.135616	CHEMBL6093	Unclassified protein
27	Chrysin	5281607	Glyoxalase I	GLO1	Q04760	0.12775	CHEMBL2424	Enzyme
27	Chrysin	5281607	Matrix metalloproteinase 9	MMP9	P14780	0.12775	CHEMBL321	Protease
27	Chrysin	5281607	Matrix metalloproteinase 2	MMP2	P08253	0.12775	CHEMBL333	Protease
27	Chrysin	5281607	Matrix metalloproteinase 12	MMP12	P39900	0.12775	CHEMBL4393	Protease
27	Chrysin	5281607	Lymphocyte differentiation antigen CD38	CD38	P28907	0.12775	CHEMBL4660	Enzyme
27	Chrysin	5281607	DNA topoisomerase I (by homology)	TOP1	P11387	0.12775	CHEMBL1781	Isomerase
27	Chrysin	5281607	Telomerase reverse transcriptase	TERT	O14746	0.12775	CHEMBL2916	Enzyme
27	Chrysin	5281607	Estrogen-related receptor alpha	ESRRA	P11474	0.12775	CHEMBL3429	Nuclear receptor
27	Chrysin	5281607	Cytochrome P450 1A1	CYP1A1	P04798	0.12775	CHEMBL2231	Cytochrome P450
27	Chrysin	5281607	Serine/threonine-protein kinase Aurora-B	AURKB	Q96GD4	0.12775	CHEMBL2185	Kinase
27	Chrysin	5281607	Tyrosinase	TYR	P14679	0.119895	CHEMBL1973	Oxidoreductase
27	Chrysin	5281607	Aryl hydrocarbon receptor	AHR	P35869	0.119895	CHEMBL3201	Transcription factor
27	Chrysin	5281607	Solute carrier family 22 member 12	SLC22A12	Q96S37	0.119895	CHEMBL6120	Electrochemical transporter
27	Chrysin	5281607	DNA-dependent protein kinase	PRKDC	P78527	0.119895	CHEMBL3142	Kinase
27	Chrysin	5281607	Beta-galactoside alpha-2,6-sialyltransferase 1	ST6GAL1	P15907	0.119895	CHEMBL3596075	Transferase
27	Chrysin	5281607	PI3-kinase p110-gamma subunit	PIK3CG	P48736	0.119895	CHEMBL3267	Enzyme
27	Chrysin	5281607	Microtubule-associated protein tau	MAPT	P10636	0.119895	CHEMBL1293224	Unclassified protein
27	Chrysin	5281607	DNA topoisomerase II alpha	TOP2A	P11388	0.119895	CHEMBL1806	Isomerase
27	Chrysin	5281607	Insulin receptor	INSR	P06213	0.119895	CHEMBL1981	Kinase
27	Chrysin	5281607	Myosin light chain kinase, smooth muscle	MYLK	Q15746	0.119895	CHEMBL2428	Kinase
27	Chrysin	5281607	DNA-(apurinic or apyrimidinic site) lyase	APEX1	P27695	0.119895	CHEMBL5619	Enzyme
27	Chrysin	5281607	Hepatocyte growth factor receptor	MET	P08581	0.119895	CHEMBL3717	Kinase
27	Chrysin	5281607	Delta opioid receptor	OPRD1	P41143	0.112042	CHEMBL236	Family A G protein-coupled receptor
27	Chrysin	5281607	Thromboxane-A synthase	TBXAS1	P24557	0.112042	CHEMBL1835	Cytochrome P450
27	Chrysin	5281607	Monoamine oxidase B	MAOB	P27338	0.112042	CHEMBL2039	Oxidoreductase
27	Chrysin	5281607	Protein-tyrosine phosphatase 1B	PTPN1	P18031	0.112042	CHEMBL335	Phosphatase
27	Chrysin	5281607	Stem cell growth factor receptor	KIT	P10721	0.112042	CHEMBL1936	Kinase
27	Chrysin	5281607	Phospholipase A2 group IIA	PLA2G2A	P14555	0.112042	CHEMBL3474	Enzyme
27	Chrysin	5281607	Cytosolic phospholipase A2	PLA2G4A	P47712	0.112042	CHEMBL3816	Enzyme
27	Chrysin	5281607	Nitric oxide synthase, inducible (by homology)	NOS2	P35228	0.112042	CHEMBL4481	Enzyme
27	Chrysin	5281607	Insulin-like growth factor I receptor	IGF1R	P08069	0.112042	CHEMBL1957	Kinase
27	Chrysin	5281607	Vascular endothelial growth factor receptor 2	KDR	P35968	0.112042	CHEMBL279	Kinase
27	Chrysin	5281607	Serine/threonine-protein kinase PLK1	PLK1	P53350	0.112042	CHEMBL3024	Kinase
27	Chrysin	5281607	ALK tyrosine kinase receptor	ALK	Q9UM73	0.112042	CHEMBL4247	Kinase
27	Chrysin	5281607	Tyrosine-protein kinase receptor UFO	AXL	P30530	0.112042	CHEMBL4895	Kinase
27	Chrysin	5281607	Phosphodiesterase 5A	PDE5A	O76074	0.112042	CHEMBL1827	Phosphodiesterase
27	Chrysin	5281607	Tyrosine-protein kinase SRC	SRC	P12931	0.112042	CHEMBL267	Kinase
27	Chrysin	5281607	Plasminogen	PLG	P00747	0.112042	CHEMBL1801	Protease
27	Chrysin	5281607	Thrombin	F2	P00734	0.112042	CHEMBL204	Protease
27	Chrysin	5281607	Sigma opioid receptor	SIGMAR1	Q99720	0.112042	CHEMBL287	Membrane receptor
27	Chrysin	5281607	Cytochrome P450 1A2	CYP1A2	P05177	0.112042	CHEMBL3356	Cytochrome P450
27	Chrysin	5281607	G-protein coupled receptor 35	GPR35	Q9HC97	0.112042	CHEMBL1293267	Family A G protein-coupled receptor
28	1,3,5-Trihydroxyxanthone	5281663	Monoamine oxidase A	MAOA	P21397	1	CHEMBL1951	Oxidoreductase
28	1,3,5-Trihydroxyxanthone	5281663	Cyclin-dependent kinase 5/CDK5 activator 1	CDK5R1	Q15078	0.507243	CHEMBL1907600	Kinase
28	1,3,5-Trihydroxyxanthone	5281663	Cyclin-dependent kinase 5/CDK5 activator 1	CDK5	Q00535	0.507243	CHEMBL1907600	Kinase
28	1,3,5-Trihydroxyxanthone	5281663	Cyclooxygenase-2	PTGS2	P35354	0.126154	CHEMBL230	Oxidoreductase
29	Isoscutellarein	5281665	Telomerase reverse transcriptase	TERT	O14746	0.68265	CHEMBL2916	Enzyme
29	Isoscutellarein	5281665	Receptor-type tyrosine-protein phosphatase S	PTPRS	Q13332	0.65802	CHEMBL2396508	Phosphatase
29	Isoscutellarein	5281665	AMY1C	AMY1A	P04745	0.65802	CHEMBL2478	Enzyme
29	Isoscutellarein	5281665	G protein-coupled receptor kinase 6	GRK6	P43250	0.65802	CHEMBL6144	Kinase
29	Isoscutellarein	5281665	6-phosphofructo-2-kinase/fructose-2,6-bisphosphatase 3	PFKFB3	Q16875	0.526222	CHEMBL2331053	Enzyme
29	Isoscutellarein	5281665	NADPH oxidase 4	NOX4	Q9NPH5	0.361228	CHEMBL1250375	Enzyme
29	Isoscutellarein	5281665	Aldose reductase (by homology)	AKR1B1	P15121	0.361228	CHEMBL1900	Enzyme
29	Isoscutellarein	5281665	Xanthine dehydrogenase	XDH	P47989	0.361228	CHEMBL1929	Oxidoreductase
29	Isoscutellarein	5281665	Tyrosine-protein kinase receptor FLT3	FLT3	P36888	0.361228	CHEMBL1974	Kinase
29	Isoscutellarein	5281665	Multidrug resistance-associated protein 1	ABCC1	P33527	0.361228	CHEMBL3004	Primary active transporter
29	Isoscutellarein	5281665	Estradiol 17-beta-dehydrogenase 1	HSD17B1	P14061	0.361228	CHEMBL3181	Enzyme
29	Isoscutellarein	5281665	Cytochrome P450 1B1	CYP1B1	Q16678	0.361228	CHEMBL4878	Cytochrome P450
29	Isoscutellarein	5281665	ATP-binding cassette sub-family G member 2	ABCG2	Q9UNQ0	0.361228	CHEMBL5393	Primary active transporter
29	Isoscutellarein	5281665	Tyrosinase	TYR	P14679	0.344839	CHEMBL1973	Oxidoreductase
29	Isoscutellarein	5281665	Carbonic anhydrase II	CA2	P00918	0.344839	CHEMBL205	Lyase
29	Isoscutellarein	5281665	Arachidonate 5-lipoxygenase	ALOX5	P09917	0.344839	CHEMBL215	Oxidoreductase
29	Isoscutellarein	5281665	Carbonic anhydrase VII	CA7	P43166	0.344839	CHEMBL2326	Lyase
29	Isoscutellarein	5281665	Estradiol 17-beta-dehydrogenase 2	HSD17B2	P37059	0.344839	CHEMBL2789	Enzyme
29	Isoscutellarein	5281665	Aryl hydrocarbon receptor	AHR	P35869	0.344839	CHEMBL3201	Transcription factor
29	Isoscutellarein	5281665	Carbonic anhydrase XII	CA12	O43570	0.344839	CHEMBL3242	Lyase
29	Isoscutellarein	5281665	Estrogen-related receptor alpha	ESRRA	P11474	0.344839	CHEMBL3429	Nuclear receptor
29	Isoscutellarein	5281665	P-glycoprotein 1	ABCB1	P08183	0.344839	CHEMBL4302	Primary active transporter
29	Isoscutellarein	5281665	Estrogen receptor alpha	ESR1	P03372	0.312022	CHEMBL206	Nuclear receptor
29	Isoscutellarein	5281665	Estrogen receptor beta	ESR2	Q92731	0.312022	CHEMBL242	Nuclear receptor
29	Isoscutellarein	5281665	Cyclin-dependent kinase 5/CDK5 activator 1	CDK5R1	Q15078	0.279037	CHEMBL1907600	Kinase
29	Isoscutellarein	5281665	Monoamine oxidase A	MAOA	P21397	0.279037	CHEMBL1951	Oxidoreductase
29	Isoscutellarein	5281665	Cyclin-dependent kinase 1/cyclin B	CCNB3	Q8WWL7	0.279037	CHEMBL2094127	Other cytosolic protein
29	Isoscutellarein	5281665	Adenosine A1 receptor (by homology)	ADORA1	P30542	0.279037	CHEMBL226	Family A G protein-coupled receptor
29	Isoscutellarein	5281665	Tyrosine-protein kinase SYK	SYK	P43405	0.279037	CHEMBL2599	Kinase
29	Isoscutellarein	5281665	Glycogen synthase kinase-3 beta	GSK3B	P49841	0.279037	CHEMBL262	Kinase
29	Isoscutellarein	5281665	Transthyretin	TTR	P02766	0.279037	CHEMBL3194	Secreted protein
29	Isoscutellarein	5281665	Aldo-keto reductase family 1 member B10	AKR1B10	O60218	0.279037	CHEMBL5983	Enzyme
29	Isoscutellarein	5281665	Tankyrase-2	TNKS2	Q9H2K2	0.279037	CHEMBL6154	Enzyme
29	Isoscutellarein	5281665	Tankyrase-1	TNKS	O95271	0.279037	CHEMBL6164	Enzyme
29	Isoscutellarein	5281665	Acetylcholinesterase	ACHE	P22303	0.25429	CHEMBL220	Hydrolase
29	Isoscutellarein	5281665	Cyclin-dependent kinase 6	CDK6	Q00534	0.25429	CHEMBL2508	Kinase
29	Isoscutellarein	5281665	Arachidonate 15-lipoxygenase	ALOX15	P16050	0.204882	CHEMBL2903	Enzyme
29	Isoscutellarein	5281665	Arachidonate 12-lipoxygenase	ALOX12	P18054	0.204882	CHEMBL3687	Enzyme
29	Isoscutellarein	5281665	Cytochrome P450 19A1	CYP19A1	P11511	0.204882	CHEMBL1978	Cytochrome P450
29	Isoscutellarein	5281665	Adenosine A2a receptor (by homology)	ADORA2A	P29274	0.204882	CHEMBL251	Family A G protein-coupled receptor
29	Isoscutellarein	5281665	Casein kinase II alpha	CSNK2A1	P68400	0.204882	CHEMBL3629	Kinase
29	Isoscutellarein	5281665	Carbonic anhydrase IV	CA4	P22748	0.204882	CHEMBL3729	Lyase
29	Isoscutellarein	5281665	Glyoxalase I	GLO1	Q04760	0.196657	CHEMBL2424	Enzyme
29	Isoscutellarein	5281665	Beta amyloid A4 protein	APP	P05067	0.196657	CHEMBL2487	Membrane receptor
29	Isoscutellarein	5281665	Poly [ADP-ribose] polymerase-1	PARP1	P09874	0.196657	CHEMBL3105	Enzyme
29	Isoscutellarein	5281665	Matrix metalloproteinase 9	MMP9	P14780	0.196657	CHEMBL321	Protease
29	Isoscutellarein	5281665	Matrix metalloproteinase 2	MMP2	P08253	0.196657	CHEMBL333	Protease
29	Isoscutellarein	5281665	Matrix metalloproteinase 12	MMP12	P39900	0.196657	CHEMBL4393	Protease
29	Isoscutellarein	5281665	Lymphocyte differentiation antigen CD38	CD38	P28907	0.196657	CHEMBL4660	Enzyme
29	Isoscutellarein	5281665	DNA topoisomerase I (by homology)	TOP1	P11387	0.196657	CHEMBL1781	Isomerase
29	Isoscutellarein	5281665	Arginase-1 (by homology)	ARG1	P05089	0.196657	CHEMBL1075097	Enzyme
29	Isoscutellarein	5281665	Cyclooxygenase-2	PTGS2	P35354	0.196657	CHEMBL230	Oxidoreductase
29	Isoscutellarein	5281665	Cystic fibrosis transmembrane conductance regulator	CFTR	P13569	0.196657	CHEMBL4051	Other ion channel
29	Isoscutellarein	5281665	Cyclin-dependent kinase 1	CDK1	P06493	0.171979	CHEMBL308	Kinase
29	Isoscutellarein	5281665	Carbonic anhydrase I	CA1	P00915	0.155528	CHEMBL261	Lyase
29	Isoscutellarein	5281665	Carbonic anhydrase IX	CA9	Q16790	0.155528	CHEMBL3594	Lyase
29	Isoscutellarein	5281665	G-protein coupled receptor 35	GPR35	Q9HC97	0.155528	CHEMBL1293267	Family A G protein-coupled receptor
29	Isoscutellarein	5281665	Death-associated protein kinase 1	DAPK1	P53355	0.155528	CHEMBL2558	Kinase
29	Isoscutellarein	5281665	Serine/threonine-protein kinase PIM1	PIM1	P11309	0.155528	CHEMBL2147	Kinase
29	Isoscutellarein	5281665	DNA-3-methyladenine glycosylase	MPG	P29372	0.155528	CHEMBL3396943	Enzyme
29	Isoscutellarein	5281665	Solute carrier family 22 member 12	SLC22A12	Q96S37	0.155528	CHEMBL6120	Electrochemical transporter
29	Isoscutellarein	5281665	Insulin-like growth factor I receptor	IGF1R	P08069	0.155528	CHEMBL1957	Kinase
29	Isoscutellarein	5281665	Epidermal growth factor receptor erbB1	EGFR	P00533	0.155528	CHEMBL203	Kinase
29	Isoscutellarein	5281665	Vasopressin V2 receptor	AVPR2	P30518	0.147257	CHEMBL1790	Family A G protein-coupled receptor
29	Isoscutellarein	5281665	Thrombin	F2	P00734	0.147257	CHEMBL204	Protease
29	Isoscutellarein	5281665	Serine/threonine-protein kinase Aurora-B	AURKB	Q96GD4	0.147257	CHEMBL2185	Kinase
29	Isoscutellarein	5281665	Dopamine D4 receptor	DRD4	P21917	0.147257	CHEMBL219	Family A G protein-coupled receptor
29	Isoscutellarein	5281665	Myeloperoxidase	MPO	P05164	0.147257	CHEMBL2439	Enzyme
29	Isoscutellarein	5281665	PI3-kinase p85-alpha subunit	PIK3R1	P27986	0.147257	CHEMBL2506	Enzyme
29	Isoscutellarein	5281665	Liver glycogen phosphorylase	PYGL	P06737	0.147257	CHEMBL2568	Enzyme
29	Isoscutellarein	5281665	Tyrosine-protein kinase SRC	SRC	P12931	0.147257	CHEMBL267	Kinase
29	Isoscutellarein	5281665	Focal adhesion kinase 1	PTK2	Q05397	0.147257	CHEMBL2695	Kinase
29	Isoscutellarein	5281665	Vascular endothelial growth factor receptor 2	KDR	P35968	0.147257	CHEMBL279	Kinase
29	Isoscutellarein	5281665	Matrix metalloproteinase 13	MMP13	P45452	0.147257	CHEMBL280	Protease
29	Isoscutellarein	5281665	Matrix metalloproteinase 3	MMP3	P08254	0.147257	CHEMBL283	Protease
29	Isoscutellarein	5281665	Carbonic anhydrase III	CA3	P07451	0.147257	CHEMBL2885	Lyase
29	Isoscutellarein	5281665	Serine/threonine-protein kinase PLK1	PLK1	P53350	0.147257	CHEMBL3024	Kinase
29	Isoscutellarein	5281665	Carbonic anhydrase VI	CA6	P23280	0.147257	CHEMBL3025	Lyase
29	Isoscutellarein	5281665	Protein kinase N1	PKN1	Q16512	0.147257	CHEMBL3384	Kinase
29	Isoscutellarein	5281665	Carbonic anhydrase XIV	CA14	Q9ULX7	0.147257	CHEMBL3510	Lyase
29	Isoscutellarein	5281665	Hepatocyte growth factor receptor	MET	P08581	0.147257	CHEMBL3717	Kinase
29	Isoscutellarein	5281665	Serine/threonine-protein kinase NEK2	NEK2	P51955	0.147257	CHEMBL3835	Kinase
29	Isoscutellarein	5281665	Interleukin-8 receptor A	CXCR1	P25024	0.147257	CHEMBL4029	Family A G protein-coupled receptor
29	Isoscutellarein	5281665	CaM kinase II beta	CAMK2B	Q13554	0.147257	CHEMBL4121	Kinase
29	Isoscutellarein	5281665	ALK tyrosine kinase receptor	ALK	Q9UM73	0.147257	CHEMBL4247	Kinase
29	Isoscutellarein	5281665	Serine/threonine-protein kinase AKT	AKT1	P31749	0.147257	CHEMBL4282	Kinase
29	Isoscutellarein	5281665	Serine/threonine-protein kinase NEK6	NEK6	Q9HC98	0.147257	CHEMBL4309	Kinase
29	Isoscutellarein	5281665	Phospholipase A2 group 1B	PLA2G1B	P04054	0.147257	CHEMBL4426	Enzyme
29	Isoscutellarein	5281665	Carbonic anhydrase VA	CA5A	P35218	0.147257	CHEMBL4789	Lyase
29	Isoscutellarein	5281665	Beta-secretase 1	BACE1	P56817	0.147257	CHEMBL4822	Protease
29	Isoscutellarein	5281665	Tyrosine-protein kinase receptor UFO	AXL	P30530	0.147257	CHEMBL4895	Kinase
29	Isoscutellarein	5281665	NUAK family SNF1-like kinase 1	NUAK1	O60285	0.147257	CHEMBL5784	Kinase
29	Isoscutellarein	5281665	Aldo-keto reductase family 1 member C2 (by homology)	AKR1C2	P52895	0.147257	CHEMBL5847	Enzyme
29	Isoscutellarein	5281665	Aldo-keto reductase family 1 member C1 (by homology)	AKR1C1	Q04828	0.147257	CHEMBL5905	Enzyme
29	Isoscutellarein	5281665	Aldo-keto-reductase family 1 member C3 (by homology)	AKR1C3	P42330	0.147257	CHEMBL4681	Enzyme
29	Isoscutellarein	5281665	Aldo-keto reductase family 1 member C4 (by homology)	AKR1C4	P17516	0.147257	CHEMBL4999	Enzyme
29	Isoscutellarein	5281665	Carbonic anhydrase XIII (by homology)	CA13	Q8N1Q1	0.147257	CHEMBL3912	Lyase
29	Isoscutellarein	5281665	Aldehyde reductase (by homology)	AKR1A1	P14550	0.147257	CHEMBL2246	Enzyme
29	Isoscutellarein	5281665	Lysine-specific demethylase 4D-like	KDM4E	B2RXH2	0.130792	CHEMBL1293226	Eraser
29	Isoscutellarein	5281665	Cyclin-dependent kinase 2	CDK2	P24941	0.130792	CHEMBL301	Kinase
30	Norwogonin	5281674	Lysine-specific demethylase 4D-like	KDM4E	B2RXH2	0.608509	CHEMBL1293226	Eraser
30	Norwogonin	5281674	Xanthine dehydrogenase	XDH	P47989	0.608509	CHEMBL1929	Oxidoreductase
30	Norwogonin	5281674	Arachidonate 15-lipoxygenase	ALOX15	P16050	0.608509	CHEMBL2903	Enzyme
30	Norwogonin	5281674	Cyclin-dependent kinase 1	CDK1	P06493	0.608509	CHEMBL308	Kinase
30	Norwogonin	5281674	Arachidonate 12-lipoxygenase	ALOX12	P18054	0.608509	CHEMBL3687	Enzyme
30	Norwogonin	5281674	G protein-coupled receptor kinase 6	GRK6	P43250	0.608509	CHEMBL6144	Kinase
30	Norwogonin	5281674	Inhibitor of nuclear factor kappa B kinase beta subunit	IKBKB	O14920	0.411906	CHEMBL1991	Kinase
30	Norwogonin	5281674	Neurotrophic tyrosine kinase receptor type 2	NTRK2	Q16620	0.411906	CHEMBL4898	Kinase
30	Norwogonin	5281674	Telomerase reverse transcriptase	TERT	O14746	0.247943	CHEMBL2916	Enzyme
30	Norwogonin	5281674	6-phosphofructo-2-kinase/fructose-2,6-bisphosphatase 3	PFKFB3	Q16875	0.223449	CHEMBL2331053	Enzyme
30	Norwogonin	5281674	Estradiol 17-beta-dehydrogenase 1	HSD17B1	P14061	0.198834	CHEMBL3181	Enzyme
30	Norwogonin	5281674	Estradiol 17-beta-dehydrogenase 2	HSD17B2	P37059	0.198834	CHEMBL2789	Enzyme
30	Norwogonin	5281674	Cytochrome P450 19A1	CYP19A1	P11511	0.198834	CHEMBL1978	Cytochrome P450
30	Norwogonin	5281674	P-glycoprotein 1	ABCB1	P08183	0.190657	CHEMBL4302	Primary active transporter
30	Norwogonin	5281674	Aldose reductase	AKR1B1	P15121	0.182485	CHEMBL1900	Enzyme
30	Norwogonin	5281674	Cyclin-dependent kinase 5/CDK5 activator 1	CDK5R1	Q15078	0.182485	CHEMBL1907600	Kinase
30	Norwogonin	5281674	Carbonic anhydrase II	CA2	P00918	0.182485	CHEMBL205	Lyase
30	Norwogonin	5281674	Cyclin-dependent kinase 1/cyclin B	CCNB3	Q8WWL7	0.182485	CHEMBL2094127	Other cytosolic protein
30	Norwogonin	5281674	Carbonic anhydrase VII	CA7	P43166	0.182485	CHEMBL2326	Lyase
30	Norwogonin	5281674	Cyclin-dependent kinase 6	CDK6	Q00534	0.182485	CHEMBL2508	Kinase
30	Norwogonin	5281674	Carbonic anhydrase I	CA1	P00915	0.182485	CHEMBL261	Lyase
30	Norwogonin	5281674	Carbonic anhydrase XII	CA12	O43570	0.182485	CHEMBL3242	Lyase
30	Norwogonin	5281674	Carbonic anhydrase IX	CA9	Q16790	0.182485	CHEMBL3594	Lyase
30	Norwogonin	5281674	Carbonic anhydrase IV	CA4	P22748	0.182485	CHEMBL3729	Lyase
30	Norwogonin	5281674	Cytochrome P450 1B1	CYP1B1	Q16678	0.182485	CHEMBL4878	Cytochrome P450
30	Norwogonin	5281674	ATP-binding cassette sub-family G member 2	ABCG2	Q9UNQ0	0.182485	CHEMBL5393	Primary active transporter
30	Norwogonin	5281674	Carbonyl reductase [NADPH] 1	CBR1	P16152	0.182485	CHEMBL5586	Enzyme
30	Norwogonin	5281674	Butyrylcholinesterase	BCHE	P06276	0.166097	CHEMBL1914	Hydrolase
30	Norwogonin	5281674	Acetylcholinesterase	ACHE	P22303	0.166097	CHEMBL220	Hydrolase
30	Norwogonin	5281674	Adenosine A1 receptor (by homology)	ADORA1	P30542	0.166097	CHEMBL226	Family A G protein-coupled receptor
30	Norwogonin	5281674	Adenosine A2a receptor (by homology)	ADORA2A	P29274	0.166097	CHEMBL251	Family A G protein-coupled receptor
30	Norwogonin	5281674	Adenosine A3 receptor	ADORA3	P0DMS8	0.166097	CHEMBL256	Family A G protein-coupled receptor
30	Norwogonin	5281674	Cyclooxygenase-2 (by homology)	PTGS2	P35354	0.166097	CHEMBL230	Oxidoreductase
30	Norwogonin	5281674	Nitric oxide synthase, inducible (by homology)	NOS2	P35228	0.166097	CHEMBL4481	Enzyme
30	Norwogonin	5281674	Estrogen receptor beta	ESR2	Q92731	0.166097	CHEMBL242	Nuclear receptor
30	Norwogonin	5281674	Estrogen receptor alpha	ESR1	P03372	0.149733	CHEMBL206	Nuclear receptor
30	Norwogonin	5281674	Tyrosine-protein kinase receptor FLT3	FLT3	P36888	0.149733	CHEMBL1974	Kinase
30	Norwogonin	5281674	Receptor-type tyrosine-protein phosphatase S	PTPRS	Q13332	0.125143	CHEMBL2396508	Phosphatase
30	Norwogonin	5281674	AMY1C	AMY1A	P04745	0.125143	CHEMBL2478	Enzyme
30	Norwogonin	5281674	Androgen Receptor	AR	P10275	0.125143	CHEMBL1871	Nuclear receptor
30	Norwogonin	5281674	Tankyrase-2	TNKS2	Q9H2K2	0.116965	CHEMBL6154	Enzyme
30	Norwogonin	5281674	Tankyrase-1	TNKS	O95271	0.116965	CHEMBL6164	Enzyme
30	Norwogonin	5281674	NADPH oxidase 4	NOX4	Q9NPH5	0.116965	CHEMBL1250375	Enzyme
30	Norwogonin	5281674	Monoamine oxidase A	MAOA	P21397	0.116965	CHEMBL1951	Oxidoreductase
30	Norwogonin	5281674	Tyrosine-protein kinase SYK	SYK	P43405	0.116965	CHEMBL2599	Kinase
30	Norwogonin	5281674	Glycogen synthase kinase-3 beta	GSK3B	P49841	0.116965	CHEMBL262	Kinase
30	Norwogonin	5281674	Multidrug resistance-associated protein 1	ABCC1	P33527	0.116965	CHEMBL3004	Primary active transporter
30	Norwogonin	5281674	Transthyretin	TTR	P02766	0.116965	CHEMBL3194	Secreted protein
30	Norwogonin	5281674	Casein kinase II alpha	CSNK2A1	P68400	0.116965	CHEMBL3629	Kinase
30	Norwogonin	5281674	Cystic fibrosis transmembrane conductance regulator	CFTR	P13569	0.116965	CHEMBL4051	Other ion channel
30	Norwogonin	5281674	Aldo-keto reductase family 1 member B10	AKR1B10	O60218	0.116965	CHEMBL5983	Enzyme
30	Norwogonin	5281674	Tyrosine-protein kinase LCK	LCK	P06239	0.116965	CHEMBL258	Kinase
30	Norwogonin	5281674	Epidermal growth factor receptor erbB1	EGFR	P00533	0.116965	CHEMBL203	Kinase
30	Norwogonin	5281674	Arachidonate 5-lipoxygenase	ALOX5	P09917	0.116965	CHEMBL215	Oxidoreductase
30	Norwogonin	5281674	Serine/threonine-protein kinase PIM1	PIM1	P11309	0.116965	CHEMBL2147	Kinase
30	Norwogonin	5281674	Tyrosinase	TYR	P14679	0.108771	CHEMBL1973	Oxidoreductase
30	Norwogonin	5281674	Aryl hydrocarbon receptor	AHR	P35869	0.108771	CHEMBL3201	Transcription factor
30	Norwogonin	5281674	Estrogen-related receptor alpha	ESRRA	P11474	0.108771	CHEMBL3429	Nuclear receptor
30	Norwogonin	5281674	Serine/threonine-protein kinase Aurora-B	AURKB	Q96GD4	0.108771	CHEMBL2185	Kinase
30	Norwogonin	5281674	PI3-kinase p110-gamma subunit	PIK3CG	P48736	0.108771	CHEMBL3267	Enzyme
30	Norwogonin	5281674	Tyrosine-protein kinase SRC	SRC	P12931	0.108771	CHEMBL267	Kinase
30	Norwogonin	5281674	Microtubule-associated protein tau	MAPT	P10636	0.108771	CHEMBL1293224	Unclassified protein
30	Norwogonin	5281674	DNA topoisomerase II alpha	TOP2A	P11388	0.108771	CHEMBL1806	Isomerase
30	Norwogonin	5281674	Insulin receptor	INSR	P06213	0.108771	CHEMBL1981	Kinase
30	Norwogonin	5281674	Myosin light chain kinase, smooth muscle	MYLK	Q15746	0.108771	CHEMBL2428	Kinase
30	Norwogonin	5281674	DNA-(apurinic or apyrimidinic site) lyase	APEX1	P27695	0.108771	CHEMBL5619	Enzyme
30	Norwogonin	5281674	Poly [ADP-ribose] polymerase-1	PARP1	P09874	0.108771	CHEMBL3105	Enzyme
30	Norwogonin	5281674	Insulin-like growth factor I receptor	IGF1R	P08069	0.108771	CHEMBL1957	Kinase
30	Norwogonin	5281674	Solute carrier family 22 member 12	SLC22A12	Q96S37	0.108771	CHEMBL6120	Electrochemical transporter
30	Norwogonin	5281674	G-protein coupled receptor 35	GPR35	Q9HC97	0.108771	CHEMBL1293267	Family A G protein-coupled receptor
30	Norwogonin	5281674	Beta amyloid A4 protein	APP	P05067	0.108771	CHEMBL2487	Membrane receptor
30	Norwogonin	5281674	Vascular endothelial growth factor receptor 2	KDR	P35968	0.108771	CHEMBL279	Kinase
30	Norwogonin	5281674	Serine/threonine-protein kinase PLK1	PLK1	P53350	0.108771	CHEMBL3024	Kinase
30	Norwogonin	5281674	Hepatocyte growth factor receptor	MET	P08581	0.108771	CHEMBL3717	Kinase
30	Norwogonin	5281674	ALK tyrosine kinase receptor	ALK	Q9UM73	0.108771	CHEMBL4247	Kinase
30	Norwogonin	5281674	Tyrosine-protein kinase receptor UFO	AXL	P30530	0.108771	CHEMBL4895	Kinase
30	Norwogonin	5281674	Arginase-1 (by homology)	ARG1	P05089	0.100579	CHEMBL1075097	Enzyme
30	Norwogonin	5281674	Calmodulin	CALM1	P62158	0.100579	CHEMBL6093	Unclassified protein
30	Norwogonin	5281674	Stem cell growth factor receptor	KIT	P10721	0.100579	CHEMBL1936	Kinase
30	Norwogonin	5281674	Beta-secretase 1	BACE1	P56817	0.100579	CHEMBL4822	Protease
30	Norwogonin	5281674	Glyoxalase I	GLO1	Q04760	0.100579	CHEMBL2424	Enzyme
30	Norwogonin	5281674	Matrix metalloproteinase 9	MMP9	P14780	0.100579	CHEMBL321	Protease
30	Norwogonin	5281674	Matrix metalloproteinase 2	MMP2	P08253	0.100579	CHEMBL333	Protease
30	Norwogonin	5281674	Matrix metalloproteinase 12	MMP12	P39900	0.100579	CHEMBL4393	Protease
30	Norwogonin	5281674	Lymphocyte differentiation antigen CD38	CD38	P28907	0.100579	CHEMBL4660	Enzyme
30	Norwogonin	5281674	DNA topoisomerase I (by homology)	TOP1	P11387	0.100579	CHEMBL1781	Isomerase
30	Norwogonin	5281674	NEDD8-activating enzyme E1 regulatory subunit	NAE1	Q13564	0.100579	CHEMBL2016431	Unclassified protein
30	Norwogonin	5281674	Carbonic anhydrase VI	CA6	P23280	0.100579	CHEMBL3025	Lyase
30	Norwogonin	5281674	Interleukin-8 receptor A	CXCR1	P25024	0.100579	CHEMBL4029	Family A G protein-coupled receptor
30	Norwogonin	5281674	Cytochrome P450 1A1	CYP1A1	P04798	0.100579	CHEMBL2231	Cytochrome P450
30	Norwogonin	5281674	Thrombin	F2	P00734	0.100579	CHEMBL204	Protease
30	Norwogonin	5281674	Protein-tyrosine phosphatase 1B	PTPN1	P18031	0.100579	CHEMBL335	Phosphatase
30	Norwogonin	5281674	Cyclin-dependent kinase 2	CDK2	P24941	0.100579	CHEMBL301	Kinase
30	Norwogonin	5281674	Death-associated protein kinase 1	DAPK1	P53355	0.100579	CHEMBL2558	Kinase
30	Norwogonin	5281674	DNA-3-methyladenine glycosylase	MPG	P29372	0.100579	CHEMBL3396943	Enzyme
30	Norwogonin	5281674	Beta-galactoside alpha-2,6-sialyltransferase 1	ST6GAL1	P15907	0.100579	CHEMBL3596075	Transferase
30	Norwogonin	5281674	Vasopressin V2 receptor	AVPR2	P30518	0.100579	CHEMBL1790	Family A G protein-coupled receptor
30	Norwogonin	5281674	Dopamine D4 receptor	DRD4	P21917	0.100579	CHEMBL219	Family A G protein-coupled receptor
30	Norwogonin	5281674	Myeloperoxidase	MPO	P05164	0.100579	CHEMBL2439	Enzyme
30	Norwogonin	5281674	PI3-kinase p85-alpha subunit	PIK3R1	P27986	0.100579	CHEMBL2506	Enzyme
31	Scutellarein	5281697	Receptor-type tyrosine-protein phosphatase S	PTPRS	Q13332	1	CHEMBL2396508	Phosphatase
31	Scutellarein	5281697	AMY1C	AMY1A	P04745	1	CHEMBL2478	Enzyme
31	Scutellarein	5281697	G protein-coupled receptor kinase 6	GRK6	P43250	1	CHEMBL6144	Kinase
31	Scutellarein	5281697	NADPH oxidase 4	NOX4	Q9NPH5	0.550982	CHEMBL1250375	Enzyme
31	Scutellarein	5281697	Aldose reductase (by homology)	AKR1B1	P15121	0.550982	CHEMBL1900	Enzyme
31	Scutellarein	5281697	Xanthine dehydrogenase	XDH	P47989	0.550982	CHEMBL1929	Oxidoreductase
31	Scutellarein	5281697	Tyrosine-protein kinase receptor FLT3	FLT3	P36888	0.550982	CHEMBL1974	Kinase
31	Scutellarein	5281697	Multidrug resistance-associated protein 1	ABCC1	P33527	0.550982	CHEMBL3004	Primary active transporter
31	Scutellarein	5281697	Estradiol 17-beta-dehydrogenase 1	HSD17B1	P14061	0.550982	CHEMBL3181	Enzyme
31	Scutellarein	5281697	Cytochrome P450 1B1	CYP1B1	Q16678	0.550982	CHEMBL4878	Cytochrome P450
31	Scutellarein	5281697	ATP-binding cassette sub-family G member 2	ABCG2	Q9UNQ0	0.550982	CHEMBL5393	Primary active transporter
31	Scutellarein	5281697	Estrogen receptor alpha	ESR1	P03372	0.517921	CHEMBL206	Nuclear receptor
31	Scutellarein	5281697	Estrogen receptor beta	ESR2	Q92731	0.517921	CHEMBL242	Nuclear receptor
31	Scutellarein	5281697	Cyclin-dependent kinase 5/CDK5 activator 1	CDK5R1	Q15078	0.5096	CHEMBL1907600	Kinase
31	Scutellarein	5281697	Cyclin-dependent kinase 5/CDK5 activator 1	CDK5	Q00535	0.5096	CHEMBL1907600	Kinase
31	Scutellarein	5281697	Monoamine oxidase A	MAOA	P21397	0.5096	CHEMBL1951	Oxidoreductase
31	Scutellarein	5281697	Cyclin-dependent kinase 1/cyclin B	CCNB3	Q8WWL7	0.5096	CHEMBL2094127	Other cytosolic protein
31	Scutellarein	5281697	Cyclin-dependent kinase 1/cyclin B	CDK1	P06493	0.5096	CHEMBL2094127	Other cytosolic protein
31	Scutellarein	5281697	Cyclin-dependent kinase 1/cyclin B	CCNB1	P14635	0.5096	CHEMBL2094127	Other cytosolic protein
31	Scutellarein	5281697	Cyclin-dependent kinase 1/cyclin B	CCNB2	O95067	0.5096	CHEMBL2094127	Other cytosolic protein
31	Scutellarein	5281697	Adenosine A1 receptor (by homology)	ADORA1	P30542	0.5096	CHEMBL226	Family A G protein-coupled receptor
31	Scutellarein	5281697	Tyrosine-protein kinase SYK	SYK	P43405	0.5096	CHEMBL2599	Kinase
31	Scutellarein	5281697	Glycogen synthase kinase-3 beta	GSK3B	P49841	0.5096	CHEMBL262	Kinase
31	Scutellarein	5281697	Transthyretin	TTR	P02766	0.5096	CHEMBL3194	Secreted protein
31	Scutellarein	5281697	Aldo-keto reductase family 1 member B10	AKR1B10	O60218	0.5096	CHEMBL5983	Enzyme
31	Scutellarein	5281697	Tankyrase-2	TNKS2	Q9H2K2	0.5096	CHEMBL6154	Enzyme
31	Scutellarein	5281697	Tankyrase-1	TNKS	O95271	0.5096	CHEMBL6164	Enzyme
31	Scutellarein	5281697	Arachidonate 12-lipoxygenase	ALOX12	P18054	0.418947	CHEMBL3687	Enzyme
31	Scutellarein	5281697	Carbonic anhydrase II	CA2	P00918	0.410761	CHEMBL205	Lyase
31	Scutellarein	5281697	Carbonic anhydrase VII	CA7	P43166	0.410761	CHEMBL2326	Lyase
31	Scutellarein	5281697	Carbonic anhydrase XII	CA12	O43570	0.410761	CHEMBL3242	Lyase
31	Scutellarein	5281697	P-glycoprotein 1	ABCB1	P08183	0.410761	CHEMBL4302	Primary active transporter
31	Scutellarein	5281697	Acetylcholinesterase	ACHE	P22303	0.402643	CHEMBL220	Hydrolase
31	Scutellarein	5281697	Cyclin-dependent kinase 6	CDK6	Q00534	0.402643	CHEMBL2508	Kinase
31	Scutellarein	5281697	Arachidonate 15-lipoxygenase	ALOX15	P16050	0.402643	CHEMBL2903	Enzyme
31	Scutellarein	5281697	Arachidonate 5-lipoxygenase	ALOX5	P09917	0.386212	CHEMBL215	Oxidoreductase
31	Scutellarein	5281697	Telomerase reverse transcriptase	TERT	O14746	0.37792	CHEMBL2916	Enzyme
31	Scutellarein	5281697	Carbonic anhydrase IV	CA4	P22748	0.37792	CHEMBL3729	Lyase
31	Scutellarein	5281697	Cytochrome P450 19A1	CYP19A1	P11511	0.361228	CHEMBL1978	Cytochrome P450
31	Scutellarein	5281697	Adenosine A2a receptor (by homology)	ADORA2A	P29274	0.361228	CHEMBL251	Family A G protein-coupled receptor
31	Scutellarein	5281697	Casein kinase II alpha	CSNK2A1	P68400	0.361228	CHEMBL3629	Kinase
31	Scutellarein	5281697	Glyoxalase I	GLO1	Q04760	0.353074	CHEMBL2424	Enzyme
31	Scutellarein	5281697	Beta amyloid A4 protein	APP	P05067	0.353074	CHEMBL2487	Membrane receptor
31	Scutellarein	5281697	Poly [ADP-ribose] polymerase-1	PARP1	P09874	0.353074	CHEMBL3105	Enzyme
31	Scutellarein	5281697	Matrix metalloproteinase 9	MMP9	P14780	0.353074	CHEMBL321	Protease
31	Scutellarein	5281697	Matrix metalloproteinase 2	MMP2	P08253	0.353074	CHEMBL333	Protease
31	Scutellarein	5281697	Matrix metalloproteinase 12	MMP12	P39900	0.353074	CHEMBL4393	Protease
31	Scutellarein	5281697	Lymphocyte differentiation antigen CD38	CD38	P28907	0.353074	CHEMBL4660	Enzyme
31	Scutellarein	5281697	DNA topoisomerase I (by homology)	TOP1	P11387	0.353074	CHEMBL1781	Isomerase
31	Scutellarein	5281697	Arginase-1 (by homology)	ARG1	P05089	0.353074	CHEMBL1075097	Enzyme
31	Scutellarein	5281697	Cyclooxygenase-2	PTGS2	P35354	0.328396	CHEMBL230	Oxidoreductase
31	Scutellarein	5281697	Cystic fibrosis transmembrane conductance regulator	CFTR	P13569	0.328396	CHEMBL4051	Other ion channel
31	Scutellarein	5281697	6-phosphofructo-2-kinase/fructose-2,6-bisphosphatase 3	PFKFB3	Q16875	0.270837	CHEMBL2331053	Enzyme
31	Scutellarein	5281697	Carbonic anhydrase I	CA1	P00915	0.262582	CHEMBL261	Lyase
31	Scutellarein	5281697	Carbonic anhydrase IX	CA9	Q16790	0.262582	CHEMBL3594	Lyase
31	Scutellarein	5281697	Tyrosinase	TYR	P14679	0.246151	CHEMBL1973	Oxidoreductase
31	Scutellarein	5281697	Estradiol 17-beta-dehydrogenase 2	HSD17B2	P37059	0.246151	CHEMBL2789	Enzyme
31	Scutellarein	5281697	Aryl hydrocarbon receptor	AHR	P35869	0.246151	CHEMBL3201	Transcription factor
31	Scutellarein	5281697	Estrogen-related receptor alpha	ESRRA	P11474	0.246151	CHEMBL3429	Nuclear receptor
31	Scutellarein	5281697	Serine/threonine-protein kinase PIM1	PIM1	P11309	0.22133	CHEMBL2147	Kinase
31	Scutellarein	5281697	Lysine-specific demethylase 4D-like	KDM4E	B2RXH2	0.213126	CHEMBL1293226	Eraser
31	Scutellarein	5281697	Androgen Receptor	AR	P10275	0.171979	CHEMBL1871	Nuclear receptor
31	Scutellarein	5281697	Carbonyl reductase [NADPH] 1	CBR1	P16152	0.139062	CHEMBL5586	Enzyme
31	Scutellarein	5281697	G-protein coupled receptor 35	GPR35	Q9HC97	0.130792	CHEMBL1293267	Family A G protein-coupled receptor
31	Scutellarein	5281697	Death-associated protein kinase 1	DAPK1	P53355	0.130792	CHEMBL2558	Kinase
31	Scutellarein	5281697	DNA-3-methyladenine glycosylase	MPG	P29372	0.130792	CHEMBL3396943	Enzyme
31	Scutellarein	5281697	Solute carrier family 22 member 12	SLC22A12	Q96S37	0.130792	CHEMBL6120	Electrochemical transporter
31	Scutellarein	5281697	Insulin-like growth factor I receptor	IGF1R	P08069	0.130792	CHEMBL1957	Kinase
31	Scutellarein	5281697	Epidermal growth factor receptor erbB1	EGFR	P00533	0.130792	CHEMBL203	Kinase
31	Scutellarein	5281697	Vasopressin V2 receptor	AVPR2	P30518	0.122582	CHEMBL1790	Family A G protein-coupled receptor
31	Scutellarein	5281697	Thrombin	F2	P00734	0.122582	CHEMBL204	Protease
31	Scutellarein	5281697	Serine/threonine-protein kinase Aurora-B	AURKB	Q96GD4	0.122582	CHEMBL2185	Kinase
31	Scutellarein	5281697	Dopamine D4 receptor	DRD4	P21917	0.122582	CHEMBL219	Family A G protein-coupled receptor
31	Scutellarein	5281697	Myeloperoxidase	MPO	P05164	0.122582	CHEMBL2439	Enzyme
31	Scutellarein	5281697	PI3-kinase p85-alpha subunit	PIK3R1	P27986	0.122582	CHEMBL2506	Enzyme
31	Scutellarein	5281697	Liver glycogen phosphorylase	PYGL	P06737	0.122582	CHEMBL2568	Enzyme
31	Scutellarein	5281697	Tyrosine-protein kinase SRC	SRC	P12931	0.122582	CHEMBL267	Kinase
31	Scutellarein	5281697	Focal adhesion kinase 1	PTK2	Q05397	0.122582	CHEMBL2695	Kinase
31	Scutellarein	5281697	Vascular endothelial growth factor receptor 2	KDR	P35968	0.122582	CHEMBL279	Kinase
31	Scutellarein	5281697	Matrix metalloproteinase 13	MMP13	P45452	0.122582	CHEMBL280	Protease
31	Scutellarein	5281697	Matrix metalloproteinase 3	MMP3	P08254	0.122582	CHEMBL283	Protease
31	Scutellarein	5281697	Carbonic anhydrase III	CA3	P07451	0.122582	CHEMBL2885	Lyase
31	Scutellarein	5281697	Serine/threonine-protein kinase PLK1	PLK1	P53350	0.122582	CHEMBL3024	Kinase
31	Scutellarein	5281697	Carbonic anhydrase VI	CA6	P23280	0.122582	CHEMBL3025	Lyase
31	Scutellarein	5281697	Protein kinase N1	PKN1	Q16512	0.122582	CHEMBL3384	Kinase
31	Scutellarein	5281697	Carbonic anhydrase XIV	CA14	Q9ULX7	0.122582	CHEMBL3510	Lyase
31	Scutellarein	5281697	Hepatocyte growth factor receptor	MET	P08581	0.122582	CHEMBL3717	Kinase
31	Scutellarein	5281697	Serine/threonine-protein kinase NEK2	NEK2	P51955	0.122582	CHEMBL3835	Kinase
31	Scutellarein	5281697	Interleukin-8 receptor A	CXCR1	P25024	0.122582	CHEMBL4029	Family A G protein-coupled receptor
31	Scutellarein	5281697	CaM kinase II beta	CAMK2B	Q13554	0.122582	CHEMBL4121	Kinase
31	Scutellarein	5281697	ALK tyrosine kinase receptor	ALK	Q9UM73	0.122582	CHEMBL4247	Kinase
31	Scutellarein	5281697	Serine/threonine-protein kinase AKT	AKT1	P31749	0.122582	CHEMBL4282	Kinase
31	Scutellarein	5281697	Serine/threonine-protein kinase NEK6	NEK6	Q9HC98	0.122582	CHEMBL4309	Kinase
31	Scutellarein	5281697	Phospholipase A2 group 1B	PLA2G1B	P04054	0.122582	CHEMBL4426	Enzyme
31	Scutellarein	5281697	Carbonic anhydrase VA	CA5A	P35218	0.122582	CHEMBL4789	Lyase
31	Scutellarein	5281697	Beta-secretase 1	BACE1	P56817	0.122582	CHEMBL4822	Protease
31	Scutellarein	5281697	Tyrosine-protein kinase receptor UFO	AXL	P30530	0.122582	CHEMBL4895	Kinase
31	Scutellarein	5281697	NUAK family SNF1-like kinase 1	NUAK1	O60285	0.122582	CHEMBL5784	Kinase
31	Scutellarein	5281697	Aldo-keto reductase family 1 member C2 (by homology)	AKR1C2	P52895	0.122582	CHEMBL5847	Enzyme
31	Scutellarein	5281697	Aldo-keto reductase family 1 member C1 (by homology)	AKR1C1	Q04828	0.122582	CHEMBL5905	Enzyme
31	Scutellarein	5281697	Aldo-keto-reductase family 1 member C3 (by homology)	AKR1C3	P42330	0.122582	CHEMBL4681	Enzyme
31	Scutellarein	5281697	Aldo-keto reductase family 1 member C4 (by homology)	AKR1C4	P17516	0.122582	CHEMBL4999	Enzyme
[truncated: 6,536 more rows]
